# Supplementary material for: Emotion regulation and peripheral psychophysiological correlates in the management of induced pain: A systematic review
Source: PLoS One. 2021 Jun 29;16(6):e0253509. doi: 10.1371/journal.pone.0253509 (PMC8241072; doi:10.1371/journal.pone.0253509)
Supplement: S1 File — (XLSX) [file pone.0253509.s002.xlsx]

## Sheet: Hoja1
1.	Goldway N, Ablin J, Lubin O, Zamir Y, Keynan JN, Or-Borichev A, et al. Volitional limbic neuromodulation exerts a beneficial clinical effect on Fibromyalgia. Neuroimage [Internet]. 2019;186:758‐770. Available from: https://www.cochranelibrary.com/central/doi/10.1002/central/CN-01763757/full
2.	Sirota AD, Schwartz GE, Shapiro D. Voluntary control of human heart rate: Effect on reaction to aversive stimulation: A replication and extension. J Abnorm Psychol [Internet]. 1976 Oct;85(5):473–7. Available from: http://search.ebscohost.com/login.aspx?direct=true&db=pdh&AN=1977-02670-001&lang=es&site=ehost-live
3.	Scheuren R, Sütterlin S, Anton F. Vagally mediated heart rate variability promotes the perception of paradoxical pain. J Psychophysiol [Internet]. 2017;31(3):134–44. Available from: http://search.ebscohost.com/login.aspx?direct=true&db=pdh&AN=2016-44393-001&lang=es&site=ehost-live
4.	Silvestrini N. The effort-related cost of implicit pain. Motiv Sci [Internet]. 2015 Sep;1(3):151–64. Available from: http://search.ebscohost.com/login.aspx?direct=true&db=pdh&AN=2015-55083-002&lang=es&site=ehost-live
5.	Houston JR, Allen PA, Rogers JM, Lien M-C, Allen NJ, Hughes ML, et al. Type I Chiari Malformation, RBANS Performance, and Brain Morphology: Connecting the Dots on Cognition and Macrolevel Brain Structure. Neuropsychology. 2019 Jul;33(5):725–38.
6.	Day MA, Ward LC, Thorn BE, Lang CP, Newton-John TRO, Ehde DM, et al. The Pain-Related Cognitive Processes Questionnaire: Development and Validation. Pain Med. 2018 Feb;19(2):269–83.
7.	Lane RD, Waldstein SR, Critchley HD, Derbyshire SWG, Drossman DA, Wager TD, et al. The rebirth of neuroscience in psychosomatic medicine, Part II: clinical applications and implications for research. Psychosom Med. 2009 Feb;71(2):135–51.
8.	Sweet SD, McGrath PJ, Symons D. The roles of child reactivity and parenting context in infant pain response. Pain. 1999 Apr;80(3):655–61.
9.	Fortner B V, Okon TA, Ashley J, Kepler G, Chavez J, Tauer K, et al. The zero acceptance of pain (ZAP)(TM) quality improvement project: Evaluation of pain severity, pain interference, global quality of life, and pain-related costs. J Pain Symptom Manage. 2003;25(4):334–43.
10.	Jensen IB, Dahlquist C, Nygren A, Royen E, Stenberg M. Treatment for ``helpless{’’} women suffering from chronic spinal pain: A randomized controlled 18-month follow-up study. J Occup Rehabil. 1997;7(4):225–38.
11.	HERDA CA, SIEGERIS K, BASLER HD. THE PAIN BELIEFS AND PERCEPTIONS INVENTORY - FURTHER EVIDENCE FOR A 4-FACTOR STRUCTURE. Pain. 1994;57(1):85–90.
12.	He Z, Zhao J, Shen J, Muhlert N, Elliott R, Zhang D. The right VLPFC and downregulation of social pain: A TMS study. Hum Brain Mapp.
13.	Dawkins JC, Hasking PA, Boyes ME. Thoughts and beliefs about nonsuicidal self-injury: An application of social cognitive theory. J Am Coll Heal.
14.	Smith BM, Villatte JL, Ong CW, Butcher GM, Twohig MP, Levin ME, et al. The Influence of a Personal Values Intervention on Cold Pressor-Induced Distress Tolerance. Behav Modif. 2019 Sep;43(5):688–710.
15.	Craner JR, Sperry JA, Koball AM, Morrison EJ, Gilliam WP. Unique Contributions of Acceptance and Catastrophizing on Chronic Pain Adaptation. Int J Behav Med. 2017;24(4):542–51.
16.	Almarzooqi S, Chilcot J, McCracken LM. The role of psychological flexibility in migraine headache impact and depression. J Context Behav Sci. 2017;6(2):239–43.
17.	Khazem LR, Anestis MD. Thinking or doing? An examination of well-established suicide correlates within the ideation-to-action framework. PSYCHIATRY Res. 2016 Nov;245:321–6.
18.	Kwok SSW, Chan ECC, Chen PP, Lo BCY. The ``self{’’} in pain: the role of psychological inflexibility in chronic pain adjustment. J Behav Med. 2016 Oct;39(5):908–15.
19.	Kallestad H, Jacobsen HB, Landro NI, Borchgrevink PC, Stiles TC. The role of insomnia in the treatment of chronic fatigue. J Psychosom Res. 2015 May;78(5):427–32.
20.	McParland J, Knussen C, Serpell M, Eccleston C. The function of just-world beliefs in a sample of pain clinic attendees. In: Merrick J, editor. Pain management yearbook 2014 [Internet]. McParland, Joanna, Department of Psychology, Social Work and Allied Health Sciences, Glasgow Caledonian University, George Moore Building, 70 Cowcaddens Road, Glasgow, United Kingdom, G4 OBA: Nova Biomedical Books…
21.	McParland J, Knussen C, Serpell M, Eccleston C. The function of just-world beliefs in a sample of pain clinic attendees. J Pain Manag [Internet]. 2014 Oct;7(4):263–71. Available from: http://search.ebscohost.com/login.aspx?direct=true&db=psyh&AN=2015-30811-003&lang=es&site=ehost-live
22.	McCabe KM. The influence of emotional regulation on emotional modulation of nociceptive processes [Internet]. Vol. 70, Dissertation Abstracts International: Section B: The Sciences and Engineering. ProQuest Information & Learning; 2010. Available from: http://search.ebscohost.com/login.aspx?direct=true&db=psyh&AN=2010-99120-019&lang=es&site=ehost-live
23.	Paulo HM. The integrated use of massage and psychotherapy in the treatment of chronic pain [Internet]. Vol. 74, Dissertation Abstracts International: Section B: The Sciences and Engineering. ProQuest Information & Learning; 2013. Available from: http://search.ebscohost.com/login.aspx?direct=true&db=psyh&AN=2013-99141-045&lang=es&site=ehost-live
24.	Åkerblom S, Perrin S, Fischer MR, McCracken LM. The mediating role of acceptance in multidisciplinary cognitive-behavioral therapy for chronic pain. J Pain [Internet]. 2015 Jul;16(7):606–15. Available from: http://search.ebscohost.com/login.aspx?direct=true&db=psyh&AN=2015-22349-001&lang=es&site=ehost-live
25.	Åkerblom S, Perrin S, Fischer MR, McCracken LM. “The mediating role of acceptance in multidisciplinary cognitive-behavioral therapy for chronic pain”: Erratum. J Pain [Internet]. 2016 Oct;17(10):1135–6. Available from: http://search.ebscohost.com/login.aspx?direct=true&db=psyh&AN=2016-46960-010&lang=es&site=ehost-live
26.	Kirk RL. The perceived effect of optimism on coping in men’s screening and biopsy experience for prostate cancer [Internet]. Vol. 63, Dissertation Abstracts International: Section B: The Sciences and Engineering. ProQuest Information & Learning; 2002. Available from: http://search.ebscohost.com/login.aspx?direct=true&db=psyh&AN=2002-95016-327&lang=es&site=ehost-live
27.	Beath AP, McDonald K, Osborn TC, Jones MP. The positive effect of mindfulness rivals the negative effect of neuroticism on gastrointestinal symptoms. Mindfulness (N Y) [Internet]. 2018 Aug 31; Available from: http://search.ebscohost.com/login.aspx?direct=true&db=psyh&AN=2018-43583-001&lang=es&site=ehost-live
28.	Mitchell A, Brooks S, Roane D. The premature infant and painful procedures. Pain Manag Nurs [Internet]. 2000 Jun;1(2):58–65. Available from: http://search.ebscohost.com/login.aspx?direct=true&db=psyh&AN=2007-00527-004&lang=es&site=ehost-live
29.	Åkerblom S, Perrin S, Rivano Fischer M, McCracken LM. The relationship between posttraumatic stress disorder and chronic pain in people seeking treatment for chronic pain: The mediating role of psychological flexibility. Clin J Pain [Internet]. 2018 Jun;34(6):487–96. Available from: http://search.ebscohost.com/login.aspx?direct=true&db=psyh&AN=2018-22894-001&lang=es&site=ehost-live
30.	Mishra KD. The relative efficacy of three cognitive-behavioral treatment approaches to temporomandibular disorders [Internet]. Vol. 59, Dissertation Abstracts International: Section B: The Sciences and Engineering. ProQuest Information & Learning; 1999. Available from: http://search.ebscohost.com/login.aspx?direct=true&db=psyh&AN=1999-95004-030&lang=es&site=ehost-live
31.	Russell MEB. The role of diaphragmatic breathing in self-regulation skills training [Internet]. Vol. 79, Dissertation Abstracts International: Section B: The Sciences and Engineering. ProQuest Information & Learning; 2018. Available from: http://search.ebscohost.com/login.aspx?direct=true&db=psyh&AN=2018-40528-145&lang=es&site=ehost-live
32.	Fahrenkamp A, Benore E. The role of heart rate variability biofeedback in pediatric chronic pain rehabilitation: A case series design. Clin Pract Pediatr Psychol [Internet]. 2019 Dec;7(4):358–70. Available from: http://10.0.4.13/cpp0000259.supp (Supplemental)
33.	Stonerock GLJ. The utility of brief cognitive skills training in reducing pain catastrophizing during experimental pain [Internet]. Vol. 73, Dissertation Abstracts International: Section B: The Sciences and Engineering. ProQuest Information & Learning; 2012. Available from: http://search.ebscohost.com/login.aspx?direct=true&db=psyh&AN=2012-99140-226&lang=es&site=ehost-live
34.	Peckham AD. Transdiagnostic cognitive control training for emotion-relevant impulsivity [Internet]. Vol. 78, Dissertation Abstracts International: Section B: The Sciences and Engineering. ProQuest Information & Learning; 2018. Available from: http://search.ebscohost.com/login.aspx?direct=true&db=psyh&AN=2017-33539-063&lang=es&site=ehost-live
35.	Grubb CS. Uncertainty, disability and pain as predictors of worry and pain acceptance among chronic pain patients [Internet]. Vol. 67, Dissertation Abstracts International: Section B: The Sciences and Engineering. ProQuest Information & Learning; 2006. Available from: http://search.ebscohost.com/login.aspx?direct=true&db=psyh&AN=2006-99016-281&lang=es&site=ehost-live
36.	Maršanić VB, Paradžik L, Zečević I, Karapetrić-Bolfan L. Usredotočena svjesnost—Mindfulness: Primjena u djece i adolescenata = Mindfulness—Paying attention: Application in children and adolescents. Soc Psihijatr [Internet]. 2015 Oct;43(3):142–50. Available from: http://search.ebscohost.com/login.aspx?direct=true&db=psyh&AN=2016-06920-004&lang=es&site=ehost-live
37.	Kloth S, Kraaimaat F. Variatie in pijn bij patiënten met chronische spanningshoofdpijn = Variability in chronic headache. Gedragstherapie [Internet]. 1987 Dec;20(4):285–93. Available from: http://search.ebscohost.com/login.aspx?direct=true&db=psyh&AN=1990-70289-001&lang=es&site=ehost-live
38.	Thebert-Wright CA. Women’s experiences with coping after late pregnancy loss: A qualitative study [Internet]. Vol. 64, Dissertation Abstracts International: Section B: The Sciences and Engineering. ProQuest Information & Learning; 2003. Available from: http://search.ebscohost.com/login.aspx?direct=true&db=psyh&AN=2003-95014-125&lang=es&site=ehost-live
39.	Kristjánsdóttir ÓB, Fors EA, Eide E, Finset A, Stensrud TL, van Dulmen S, et al. A smartphone-based intervention with diaries and therapist feedback to reduce catastrophizing and increase functioning in women with chronic widespread pain Part 2: 11-month follow-up results of a randomized trial. J Med Internet Res [Internet]. 2013 Mar;15(3):152–70. Available from: http://search.ebscohost.com/login…
40.	Puntillo K, Neighbor M, O’Neil N, Nixon R. Accuracy of Emergency Nurses in Assessment of Patients’ Pain. Pain Manag Nurs [Internet]. 2003 Dec;4(4):171–5. Available from: http://search.ebscohost.com/login.aspx?direct=true&db=psyh&AN=2007-00516-004&lang=es&site=ehost-live
41.	Costa J, Gouveia JP. Aceitação da dor: Abordagem psicométrica do Chronic Pain Acceptance Questionnaire numa amostra portuguesa com dor crónica = Pain acceptance: Psychometric approach to the Chronic Pain Acceptance Questionnaire in a Portuguese sample with chronic pain. Psicol Rev da Assoc Port Psicol [Internet]. 2009;23(1):103–26. Available from: http://search.ebscohost.com/login.aspx?direct=tru…
42.	Anderson LM. Adherence and quality of life in pediatric sickle cell disease: A pilot mobile health intervention [Internet]. Vol. 78, Dissertation Abstracts International: Section B: The Sciences and Engineering. ProQuest Information & Learning; 2018. Available from: http://search.ebscohost.com/login.aspx?direct=true&db=psyh&AN=2017-43828-048&lang=es&site=ehost-live
43.	Rosselló F, Muñoz MA, Duschek S, Montoya P. Affective modulation of brain and autonomic responses in patients with fibromyalgia. Psychosom Med [Internet]. 2015 Sep;77(7):721–32. Available from: http://search.ebscohost.com/login.aspx?direct=true&db=psyh&AN=2015-42239-002&lang=es&site=ehost-live
44.	Kinner DG. An examination of constructs associated with dental anxiety and avoidance among adults seeking dental care [Internet]. Vol. 76, Dissertation Abstracts International: Section B: The Sciences and Engineering. ProQuest Information & Learning; 2015. Available from: http://search.ebscohost.com/login.aspx?direct=true&db=psyh&AN=2015-99160-567&lang=es&site=ehost-live
45.	Goldman AM. An examination of pain management strategies: The impact of acceptance, cognitive coping and medication on psychological well-being and physical functioning [Internet]. Vol. 71, Dissertation Abstracts International: Section B: The Sciences and Engineering. ProQuest Information & Learning; 2011. Available from: http://search.ebscohost.com/login.aspx?direct=true&db=psyh&AN=2011-99080-41…
46.	Gauchet A, Shankland R, Dantzer C, Pelissier S, Aguerre C. Applications cliniques en psychologie de la santé = Clinical applications in health psychology. Psychol Française [Internet]. 2012 Jun;57(2):131–42. Available from: http://search.ebscohost.com/login.aspx?direct=true&db=psyh&AN=2012-15654-008&lang=es&site=ehost-live
47.	Agar‐Wilson M, Jackson T. Are emotion regulation skills related to adjustment among people with chronic pain, independent of pain coping? Eur J Pain [Internet]. 2012 Jan;16(1):105–14. Available from: http://search.ebscohost.com/login.aspx?direct=true&db=psyh&AN=2012-01549-011&lang=es&site=ehost-live
48.	Sutters KA, Miaskowski C. Assessment of side effects associated with the use of opioid analgesics to manage postoperative pain in children. Child Heal Care [Internet]. 1992;21(3):148–56. Available from: http://search.ebscohost.com/login.aspx?direct=true&db=psyh&AN=1993-02822-001&lang=es&site=ehost-live
49.	Craig KD, Neidermayer H. Autonomic correlates of pain thresholds influenced by social modeling. J Pers Soc Psychol [Internet]. 1974 Feb;29(2):246–52. Available from: http://search.ebscohost.com/login.aspx?direct=true&db=psyh&AN=1974-24559-001&lang=es&site=ehost-live
50.	Poulsen KM. Biodynamic parameters during a step down task in subjects with chronic or recurrent low back pain classified with lumbar instability [Internet]. Vol. 76, Dissertation Abstracts International: Section B: The Sciences and Engineering. ProQuest Information & Learning; 2016. Available from: http://search.ebscohost.com/login.aspx?direct=true&db=psyh&AN=2016-26520-064&lang=es&site=ehost-live
51.	Muller J, Karl A, Denke C, Mathier F, Dittmann J, Rohleder N, et al. Biofeedback for pain management in traumatised refugees. Cogn Behav Ther [Internet]. 2009 Sep;38(3):184–90. Available from: http://search.ebscohost.com/login.aspx?direct=true&db=psyh&AN=2010-11431-006&lang=es&site=ehost-live
52.	Müller J, Denke C, Karl A, Mathier F, Dittman J, Rohleder N, et al. “Biofeedback for pain management in traumatised refugees”: Retraction. Cogn Behav Ther [Internet]. 2014 Apr;43(2):169. Available from: http://search.ebscohost.com/login.aspx?direct=true&db=psyh&AN=2014-13665-009&lang=es&site=ehost-live
53.	Middaugh SJ, Woods SE, Kee WG, Harden RN, Peters JR. Biofeedback-assisted relaxation training for the aging chronic pain patient. Biofeedback Self Regul [Internet]. 1991 Dec;16(4):361–77. Available from: http://search.ebscohost.com/login.aspx?direct=true&db=psyh&AN=1992-17328-001&lang=es&site=ehost-live
54.	Master SL. Biological and neural mechanisms of social support’s effects on health and the experience of pain [Internet]. Vol. 70, Dissertation Abstracts International: Section B: The Sciences and Engineering. ProQuest Information & Learning; 2010. Available from: http://search.ebscohost.com/login.aspx?direct=true&db=psyh&AN=2010-99060-559&lang=es&site=ehost-live
55.	Sime A. Case study of trigeminal neuralgia using neurofeedback and peripheral biofeedback. J Neurother [Internet]. 2004;8(1):59–71. Available from: http://search.ebscohost.com/login.aspx?direct=true&db=psyh&AN=2004-14671-005&lang=es&site=ehost-live
56.	Jackson WC. Chronic pain, mindfulness and measures of physical function: A systematic review [Internet]. Vol. 78, Dissertation Abstracts International Section A: Humanities and Social Sciences. ProQuest Information & Learning; 2017. Available from: http://search.ebscohost.com/login.aspx?direct=true&db=psyh&AN=2017-10858-247&lang=es&site=ehost-live
57.	Jensen KB, Kosek E, Wicksell R, Kemani M, Olsson G, Merle J V, et al. “Cognitive behavioral therapy increases pain-evoked activation of the prefrontal cortex in patients with fibromyalgia”: Erratum. Pain [Internet]. 2012 Sep;153(9):1981. Available from: http://search.ebscohost.com/login.aspx?direct=true&db=psyh&AN=2012-21322-035&lang=es&site=ehost-live
58.	Seo D. Cognitive control over positive and negative emotion and its clinical implications [Internet]. Vol. 69, Dissertation Abstracts International: Section B: The Sciences and Engineering. ProQuest Information & Learning; 2009. Available from: http://search.ebscohost.com/login.aspx?direct=true&db=psyh&AN=2009-99060-290&lang=es&site=ehost-live
59.	Galvez-Sánchez CM, Reyes del Paso GA, Duschek S. Cognitive impairments in fibromyalgia syndrome: Associations with positive and negative affect, alexithymia, pain catastrophizing and self-esteem. Front Psychol [Internet]. 2018 Mar 22;9. Available from: http://search.ebscohost.com/login.aspx?direct=true&db=psyh&AN=2018-13752-001&lang=es&site=ehost-live
60.	Gutiérrez O, Luciano C, Rodríguez M, Fink BC. Comparison Between an Acceptance-Based and a Cognitive-Control-Based Protocol for Coping With Pain. Behav Ther [Internet]. 2004;35(4):767–83. Available from: http://search.ebscohost.com/login.aspx?direct=true&db=psyh&AN=2005-03283-007&lang=es&site=ehost-live
61.	Müller LE, Schulz A, Andermann M, Gäbel A, Gescher DM, Spohn A, et al. Cortical representation of afferent bodily signals in borderline personality disorder: Neural correlates and relationship to emotional dysregulation. JAMA Psychiatry [Internet]. 2015 Nov;72(11):1077–86. Available from: http://search.ebscohost.com/login.aspx?direct=true&db=psyh&AN=2015-55157-006&lang=es&site=ehost-live
62.	Mackay F, Moneta GB. Creativity in work projects as a function of affective shifts: A pilot study. In: Moneta GB, Rogaten J, editors. Psychology of creativity: Cognitive, emotional, and social processes [Internet]. Moneta, Giovanni B., London Metropolitan University, School of Psychology, Room T6-20, Tower Building, 166-220 Holloway Road, London, United Kingdom, N7 8DB: Nova Science Publishers; 2…
63.	Korn Z. Effects of acceptance/commitment and cognitive behavioral interventions on pain tolerance [Internet]. Vol. 58, Dissertation Abstracts International: Section B: The Sciences and Engineering. ProQuest Information & Learning; 1997. Available from: http://search.ebscohost.com/login.aspx?direct=true&db=psyh&AN=1997-95020-255&lang=es&site=ehost-live
64.	Hamilton NA, Atchley RA, Boddy L, Benau E, Freche R. Emotion regulation and cognitive control in pain processing. In: Karoly P, Crombez G, editors. Motivational perspectives on chronic pain: Theory, research, and practice [Internet]. New York, NY: Oxford University Press; 2018. p. 99–142. Available from: http://search.ebscohost.com/login.aspx?direct=true&db=psyh&AN=2018-17381-003&lang=es&site=eho…
65.	Beckman NJ. Emotion regulation in chronic pain: The interaction of catastrophization and suppression on attention-bias, pain, and distress [Internet]. Vol. 73, Dissertation Abstracts International: Section B: The Sciences and Engineering. ProQuest Information & Learning; 2013. Available from: http://search.ebscohost.com/login.aspx?direct=true&db=psyh&AN=2013-99060-168&lang=es&site=ehost-live
66.	Wilson ML. Empowering patients with persistent pain using an internet-based self-management program [Internet]. Vol. 75, Dissertation Abstracts International: Section B: The Sciences and Engineering. ProQuest Information & Learning; 2014. Available from: http://search.ebscohost.com/login.aspx?direct=true&db=psyh&AN=2014-99161-074&lang=es&site=ehost-live
67.	Lauwerier E, Caes L, Van Damme S, Goubert L, Rosseel Y, Crombez G. Acceptance: What’s in a Name? A Content Analysis of Acceptance Instruments in Individuals With Chronic Pain. J PAIN. 2015;16(4):306–17.
68.	McCracken LM, Davies M, Scott W, Paroli M, Harris S, Sanderson K. Can a Psychologically Based Treatment Help People to Live with Chronic Pain When They Are Seeking a Procedure to Reduce It? PAIN Med. 2015 Mar;16(3):451–9.
69.	Powers A, Fani N, Pallos A, Stevens J, Ressler KJ, Bradley B. Childhood Abuse and the Experience of Pain in Adulthood: The Mediating Effects of PTSD and Emotion Dysregulation on Pain Levels and Pain-Related Functional Impairment. Psychosomatics. 2014;55(5):491–9.
70.	Vowles KE, Sowden G, Ashworth J. A Comprehensive Examination of the Model Underlying Acceptance and Commitment Therapy for Chronic Pain. Behav Ther. 2014 May;45(3):390–401.
71.	Fox RR, Smith JL. A psychophysical study of high-frequency arm lifting. Int J Ind Ergon. 2014 Mar;44(2, SI):238–45.
72.	Gauntlett-Gilbert J, Connell H, Clinch J, McCracken LM. Acceptance and Values-Based Treatment of Adolescents With Chronic Pain: Outcomes and Their Relationship to Acceptance. J Pediatr Psychol. 2013;38(1):72–81.
73.	Chiros C, O’Brien WH. Acceptance, appraisals, and coping in relation to migraine headache: an evaluation of interrelationships using daily diary methods. J Behav Med. 2011;34(4):307–20.
74.	Costa J, Pinto-Gouveia J. Acceptance of Pain, Self-Compassion and Psychopathology: Using the Chronic Pain Acceptance Questionnaire to Identify Patients’ Subgroups. Clin Psychol Psychother. 2011;18(4):292–302.
75.	Kranz D, Bollinger A, Nilges P. Chronic pain acceptance and affective well-being: A coping perspective. Eur J PAIN. 2010 Nov;14(10):1021–5.
76.	Richardson EJ, Ness TJ, Doleys DM, Banos JH, Cianfrini L, Richards JS. Depressive symptoms and pain evaluations among persons with chronic pain: Catastrophizing, but not pain acceptance, shows significant effects. Pain. 2009;147(1–3):147–52.
77.	Davoudi N, Afsharzadeh P, Mohammadalizadeh S, Haghdoost AA. A comparison of patients’ and nurses’ assessments of pain intensity in patients with coronary artery disease. Int J Nurs Pract. 2008 Oct;14(5):347–56.
78.	Rausa M, Palomba D, Cevoli S, Lazzerini L, Sancisi E, Cortelli P, et al. Biofeedback in the prophylactic treatment of medication overuse headache: a pilot randomized controlled trial. J Headache Pain. 2016 Sep;17.
79.	Rayner L, Hotopf M, Petkova H, Matcham F, Simpson A, McCracken LM. Depression in patients with chronic pain attending a specialised pain treatment centre: prevalence and impact on health care costs. Pain. 2016 Jul;157(7):1472–9.
80.	Cook AJ, Meyer EC, Evans LD, Vowles KE, Klocek JW, Kimbrel NA, et al. Chronic pain acceptance incrementally predicts disability in polytrauma-exposed veterans at baseline and 1-year follow-up. Behav Res Ther. 2015 Oct;73:25–32.
81.	Okifuji A, Turk DC. Behavioral and Cognitive-Behavioral Approaches to Treating Patients with Chronic Pain: Thinking Outside the Pill Box. J Ration Cogn Ther. 2015 Sep;33(3):218–38.
82.	Shelef L, Fruchter E, Hassidim A, Zalsman G. Emotional regulation of mental pain as moderator of suicidal ideation in military settings. Eur PSYCHIATRY. 2015 Sep;30(6):765–9.
83.	Howell AJ, Jacobson RM, Larsen DJ. Enhanced Psychological Health Among Chronic Pain Clients Engaged in Hope-Focused Group Counseling. Couns Psychol. 2015 May;43(4, SI):586–613.
84.	Vowles KE, Johnson LE, Gertz KJ, Jensen MP. Development and Preliminary Testing of a Screening Measure of Acceptance and Willingness in Relation to Pain, Fatigue, and Sadness in Chronic Pain. Clin J Pain. 2017 Feb;33(2):160–5.
85.	Saariaho AS, Saariaho TH, Mattila AK, Ohtonen P, Joukamaa MI, Karukivi M. Alexithymia and depression in the recovery of chronic pain patients: a follow-up study. Nord J Psychiatry. 2017 May;71(4):262–9.
86.	Bakhshaie J, Rogers AH, Kauffman BY, Tran N, Buckner JD, Ditre JW, et al. Emotion dysregulation as an explanatory factor in the relation between negative affectivity and non-medical use of opioid in a diverse young adult sample. Addict Behav. 2019;95:103–9.
87.	Penders YWH, Onwuteaka-Philipsen B, Moreels S, Donker GA, Miccinesi G, Vega Alonso T, et al. Differences in primary palliative care between people with organ failure and people with cancer: An international mortality follow-back study using quality indicators. Palliat Med. 2018 Oct;32(9):1498–508.
88.	Tang FWK, Chan CWH, Choy Y-P, Loong HHF, Chow KM, So WKW. A feasibility study on using tablet personal computers for self-reported symptom assessment in newly diagnosed lung cancer patients. Int J Nurs Pract. 2018;24(4).
89.	Lami MJ, Pilar Martinez M, Miro E, Sanchez AI, Prados G, Caliz R, et al. Efficacy of Combined Cognitive-Behavioral Therapy for Insomnia and Pain in Patients with Fibromyalgia: A Randomized Controlled Trial. Cognit Ther Res. 2018 Feb;42(1):63–79.
90.	Brem MJ, Shorey RC, Anderson S, Stuart GL. Dispositional Mindfulness and Compulsive Sexual Behavior Among Women in Residential Treatment for Substance Use Disorders. Mindfulness (N Y). 2018 Feb;9(1):98–104.
91.	Paulus DJ, Bakhshaie J, Ditre JW, Viana AG, Garza M, Valdivieso J, et al. Emotion Dysregulation in the Context of Pain and Alcohol Use Among Latinos in Primary Care. J Stud Alcohol Drugs. 2017 Nov;78(6):938–44.
92.	Ruskin DA, Gagnon MM, Kohut SA, Stinson JN, Walker KS. A Mindfulness Program Adapted for Adolescents With Chronic Pain Feasibility, Acceptability, and Initial Outcomes. Clin J Pain. 2017 Nov;33(11):1019–29.
93.	Aasdahl L, Pape K, Vasseljen O, Johnsen R, Gismervik S, Jensen C, et al. Effects of Inpatient Multicomponent Occupational Rehabilitation versus Less Comprehensive Outpatient Rehabilitation on Somatic and Mental Health: Secondary Outcomes of a Randomized Clinical Trial. J Occup Rehabil. 2017 Sep;27(3):456–66.
94.	Rickardsson J, Zetterqvist V, Kemani MK, Holmstrom L, Andersson E, Wicksell RK. Assessing values - Psychometric properties of the Swedish version of the Valuing Questionnaire in adults with chronic pain. J Context Behav Sci. 2019 Oct;14:40–9.
95.	Aaron R V, Fisher EA, Palermo TM. Alexithymia in Adolescents With and Without Chronic Pain. Rehabil Psychol. 2019 Nov;64(4):469–74.
96.	McCallion E, Robinson CSH, Clark VP, Witkiewitz K. Efficacy of Transcranial Direct Current Stimulation-Enhanced Mindfulness-Based Program for Chronic Pain: a Single-Blind Randomized Sham Controlled Pilot Study. Mindfulness (N Y).
97.	Zahuranec DB, Skolarus LE, Feng C, Freedman VA, Burke JF. Activity limitations and subjective well-being after stroke. Neurology. 2017 Aug;89(9):944–50.
98.	Lapate RC, Lee H, Salomons T V, van Reekum CM, Greischar LL, Davidson RJ. Amygdalar function reflects common individual differences in emotion and pain regulation success. J Cogn Neurosci. 2012 Jan;24(1):148–58.
99.	Korpela KM, Ylen MP. Effectiveness of favorite-place prescriptions: a field experiment. Am J Prev Med. 2009 May;36(5):435–8.
100.	Rhudy JL, McCabe KM, Williams AE. Affective modulation of autonomic reactions to noxious stimulation. Int J Psychophysiol. 2007 Jan;63(1):105–9.
101.	Adachi JD, Hanley DA, Lorraine JK, Yu M. Assessing compliance, acceptance, and tolerability of teriparatide in patients with osteoporosis who fractured while on antiresorptive treatment or were intolerant to previous antiresorptive treatment: An 18-month, multicenter, open-label, prospective stu. Clin Ther. 2007 Sep;29(9):2055–67.
102.	Rhudy JL, Dubbert PM, Parker JD, Burke RS, Williams AE. Affective modulation of pain in substance-dependent veterans. PAIN Med. 2006;7(6):483–500.
103.	McCracken LM, Eccleston C, Bell L. Clinical assessment of behavioral coping responses: preliminary results from a brief inventory. Eur J PAIN. 2005 Feb;9(1):69–78.
104.	Viane I, Crombez G, Eccleston C, Devulder J, De Corte W. Acceptance of the unpleasant reality of chronic pain: effects upon attention to pain and engagement with daily activities. Pain. 2004;112(3):282–8.
105.	Boerner KE, Rosen NO. Acceptance of Vulvovaginal Pain in Women with Provoked Vestibulodynia and Their Partners: Associations with Pain, Psychological, and Sexual Adjustment. J Sex Med. 2015 Jun;12(6):1450–62.
106.	Zautra AJ, Davis MC, Reich JW, Nicassario P, Tennen H, Finan P, et al. Comparison of cognitive behavioral and mindfulness meditation interventions on adaptation to rheumatoid arthritis for patients with and without history of recurrent depression. J Consult Clin Psychol. 2008 Jun;76(3):408–21.
107.	Denson TF, Creswell JD, Terides MD, Blundell K. Cognitive reappraisal increases neuroendocrine reactivity to acute social stress and physical pain. Psychoneuroendocrinology. 2014 Nov;49:69–78.
108.	Rhudy JL, DelVentura JL, Terry EL, Bartley EJ, Olech E, Palit S, et al. Emotional modulation of pain and spinal nociception in fibromyalgia. Pain. 2013 Jul;154(7):1045–56.
109.	van Middendorp H, Lumley MA, Jacobs JWG, van Doornen LJP, Bijlsma JWJ, Geenen R. Emotions and emotional approach and avoidance strategies in fibromyalgia. J Psychosom Res. 2008 Feb;64(2):159–67.
110.	Páez-Blarrina M, Luciano C, Gutiérrez-Martínez O, Valdivia S, Rodríguez-Valverde M, Ortega J. Coping with pain in the motivational context of values: comparison between an acceptance-based and a cognitive control--based protocol. Behav Modif [Internet]. 2008;32(3 CC-SR-BEHAVMED CC-Pain, Palliative and Supportive Care):403‐422. Available from: https://www.cochranelibrary.com/central/doi/10.1002/ce…
111.	Rost S, Van Ryckeghem DML, Koval P, Sutterlin S, Vogele C, Crombez G. Affective instability in patients with chronic pain: a diary approach. Pain. 2016 Aug;157(8):1783–90.
112.	Kristjánsdóttir ÓB, Fors EA, Eide E, Finset A, Stensrud TL, van Dulmen S, et al. A Smartphone-Based Intervention With Diaries and Therapist-Feedback to Reduce Catastrophizing and Increase Functioning in Women With Chronic Widespread Pain: Randomized Controlled Trial. J Med Internet Res [Internet]. 2013 Jan 7 [cited 2019 Dec 20];15(1):e5. Available from: http://www.jmir.org/2013/1/e5/
113.	Williams AE, Rhudy JL. Affective modulation of eyeblink reactions to noxious sural nerve stimulation: A supraspinal measure of nociceptive reactivity? Int J Psychophysiol. 2007;66(3):255–65.
114.	Daly-Eichenhardt A, Scott W, Howard-Jones M, Nicolaou T, McCracken LM. Changes in Sleep Problems and Psychological Flexibility following Interdisciplinary Acceptance and Commitment Therapy for Chronic Pain: An Observational Cohort Study. Front Psychol. 2016;7:1326.
115.	Keogh E, Barlow C, Mounce C, Bond FW. Assessing the relationship between cold pressor pain responses and dimensions of the anxiety sensitivity profile in healthy men and women. Cogn Behav Ther. 2006;35(4):198–206.
116.	Revenson TA, Felton BJ. Disability and coping as predictors of psychological adjustment to rheumatoid arthritis. J Consult Clin Psychol [Internet]. 1989 Jun;57(3):344–8. Available from: http://search.ebscohost.com/login.aspx?direct=true&db=pdh&AN=1989-30061-001&lang=es&site=ehost-live
117.	Reynolds CJ, Carpenter RW, Tragesser SL. Accounting for the association between BPD features and chronic pain complaints in a pain patient sample: The role of emotion dysregulation factors. Personal Disord Theory, Res Treat [Internet]. 2018 May;9(3):284–9. Available from: http://search.ebscohost.com/login.aspx?direct=true&db=pdh&AN=2017-06949-001&lang=es&site=ehost-live
118.	Lissek S, Orme K, McDowell DJ, Johnson LL, Luckenbaugh DA, Baas JM, et al. Emotion regulation and potentiated startle across affective picture and threat-of-shock paradigms. Biol Psychol. 2007 Sep;76(1–2):124–33.
119.	Garland EL, Bryan CJ, Nakamura Y, Froeliger B, Howard MO. Deficits in autonomic indices of emotion regulation and reward processing associated with prescription opioid use and misuse. Psychopharmacology (Berl). 2017 Feb;234(4):621–9.
120.	Hodgins MJ, Lander J. Children’s coping with venipuncture. J Pain Symptom Manage. 1997 May;13(5):274–85.
121.	Johansen AB, Cano A. A preliminary investigation of affective interaction in chronic pain couples. Pain. 2007 Nov;132 Suppl:S86-95.
122.	Garland EL, Reese SE, Bedford CE, Baker AK. Adverse childhood experiences predict autonomic indices of emotion dysregulation and negative emotional cue-elicited craving among female opioid-treated chronic pain patients. Dev Psychopathol. 2019;31(3, SI):1101–10.
123.	Niedtfeld I, Schulze L, Kirsch P, Herpertz SC, Bohus M, Schmahl C. Affect regulation and pain in borderline personality disorder: a possible link to the understanding of self-injury. Biol Psychiatry. 2010 Aug;68(4):383–91.
124.	Talaei-Khoei M, Nemati-Rezvani H, Fischerauer SF, Ring D, Chen N, Vranceanu A-M. Emotion regulation strategies mediate the associations of positive and negative affect to upper extremity physical function. Compr Psychiatry. 2017 May;75:85–93.
125.	Wong JY-H, Fong DY-T, Lai V, Tiwari A. Bridging intimate partner violence and the human brain: a literature review. Trauma Violence Abuse. 2014 Jan;15(1):22–33.
126.	Hanley AW, Garland EL. Dispositional mindfulness co-varies with self-reported positive reappraisal. Pers Individ Dif. 2014;66:146–52.
127.	Richardson EJ, Ness TJ, Doleys DM, Baños JH, Cianfrini L, Richards JS. Catastrophizing, acceptance, and interference: Laboratory findings, subjective report, and pain willingness as a moderator. Heal Psychol [Internet]. 2010 May;29(3):299–306. Available from: http://search.ebscohost.com/login.aspx?direct=true&db=pdh&AN=2010-09923-009&lang=es&site=ehost-live
128.	Vervoort T, Trost Z, Sutterlin S, Caes L, Moors A. Emotion regulatory function of parent attention to child pain and associated implications for parental pain control behaviour. Pain. 2014 Aug;155(8):1453–63.
129.	Lanzetta JT, Cartwright-Smith J, Kleck RE. Effects of nonverbal dissimulation on emotional experience and autonomic arousal. J Pers Soc Psychol. 1976 Mar;33(3):354–70.
130.	Buruck G, Wendsche J, Melzer M, Strobel A, Doerfel D. Acute psychosocial stress and emotion regulation skills modulate empathic reactions to pain in others. Front Psychol. 2014 May;5:517.
131.	Baker AK, Garland EL. Autonomic and affective mediators of the relationship between mindfulness and opioid craving among chronic pain patients. Exp Clin Psychopharmacol [Internet]. 2019 Feb;27(1):55–63. Available from: http://search.ebscohost.com/login.aspx?direct=true&db=pdh&AN=2018-47959-001&lang=es&site=ehost-live
132.	Kratz AL, Hirsh AT, Ehde DM, Jensen MP. Acceptance of pain in neurological disorders: Associations with functioning and psychosocial well-being. Rehabil Psychol [Internet]. 2013 Feb;58(1):1–9. Available from: http://search.ebscohost.com/login.aspx?direct=true&db=pdh&AN=2013-06066-001&lang=es&site=ehost-live
133.	Terry EL, DelVentura JL, Bartley EJ, Vincent AL, Rhudy JL. Emotional modulation of pain and spinal nociception in persons with major depressive disorder (MDD). Pain. 2013 Dec;154(12):2759–68.
134.	Perlman DM, Salomons T V, Davidson RJ, Lutz A. Differential effects on pain intensity and unpleasantness of two meditation practices. Emotion. 2010 Feb;10(1):65–71.
135.	Reicherts P, Wieser MJ, Gerdes ABM, Likowski KU, Weyers P, Muhlberger A, et al. Electrocortical evidence for preferential processing of dynamic pain expressions compared to other emotional expressions. Pain. 2012 Sep;153(9):1959–64.
136.	Leong LEM, Cano A, Wurm LH, Lumley MA, Corley AM. A Perspective-Taking Manipulation Leads to Greater Empathy and Less Pain During the Cold Pressor Task. J Pain. 2015 Nov;16(11):1176–85.
137.	Williams AE, Rhudy JL. Emotional modulation of autonomic responses to painful trigeminal stimulation. Int J Psychophysiol. 2009 Mar;71(3):242–7.
138.	Tuna E, Gençöz T. Pain perception, distress tolerance and self-compassion in turkish young adults with and without a history of non-suicidal self-injury. Curr Psychol A J Divers Perspect Divers Psychol Issues [Internet]. 2020 Feb 6; Available from: http://search.ebscohost.com/login.aspx?direct=true&db=psyh&AN=2020-09065-001&lang=es&site=ehost-live
139.	Williams PG. Self-regulation, executive functioning, and neurovisceral integration. Pain [Internet]. 2010 Oct;151(1):5–6. Available from: http://search.ebscohost.com/login.aspx?direct=true&db=psyh&AN=2010-19136-004&lang=es&site=ehost-live
140.	Best SH. Experiential avoidance in chronic tic disorders: An online survey and pilot treatment study using habit reversal and acceptance and commitment therapy [Internet]. Vol. 70, Dissertation Abstracts International: Section B: The Sciences and Engineering. ProQuest Information & Learning; 2010. Available from: http://search.ebscohost.com/login.aspx?direct=true&db=psyh&AN=2010-99020-237&lang=es…
141.	Sellers AB, Clauw D. Fibromyalgia and chronic fatigue syndrome. In: Chin ML, Fillingim RB, Ness TJ, editors. Pain in women [Internet]. New York, NY: Oxford University Press; 2013. p. 209–28. Available from: http://search.ebscohost.com/login.aspx?direct=true&db=psyh&AN=2013-24971-015&lang=es&site=ehost-live
142.	Åkerblom S, Perrin S, Rivano Fischer M, McCracken LM. Further validation of the Chronic Pain Values Inventory in a Swedish chronic pain sample. J Context Behav Sci [Internet]. 2017 Jul;6(3):261–7. Available from: http://search.ebscohost.com/login.aspx?direct=true&db=psyh&AN=2017-38078-003&lang=es&site=ehost-live
143.	Briem K. Gait and function in knee osteoarthritis: Effects of hyaluronan injection [Internet]. Vol. 69, Dissertation Abstracts International: Section B: The Sciences and Engineering. ProQuest Information & Learning; 2009. Available from: http://search.ebscohost.com/login.aspx?direct=true&db=psyh&AN=2009-99060-300&lang=es&site=ehost-live
144.	Griffin JD. Growing up in foster care: A qualitative study of the relational worlds of foster youth [Internet]. Vol. 65, Dissertation Abstracts International: Section B: The Sciences and Engineering. ProQuest Information & Learning; 2005. Available from: http://search.ebscohost.com/login.aspx?direct=true&db=psyh&AN=2005-99004-046&lang=es&site=ehost-live
145.	Hsu C-J. Impairments and rehabilitation outcomes in patients with traumatic meniscal tears and meniscectomy [Internet]. Vol. 77, Dissertation Abstracts International: Section B: The Sciences and Engineering. ProQuest Information & Learning; 2017. Available from: http://search.ebscohost.com/login.aspx?direct=true&db=psyh&AN=2016-47717-062&lang=es&site=ehost-live
146.	Meyer JA. Integration of the avoidance cycle with the schema enmeshment model of pain: Relationships with quality of life and disability in chronic, nonmalignant pain [Internet]. Vol. 70, Dissertation Abstracts International: Section B: The Sciences and Engineering. ProQuest Information & Learning; 2010. Available from: http://search.ebscohost.com/login.aspx?direct=true&db=psyh&AN=2010-99080-397&…
147.	Kniffin TC. Investigating the role of social support, cardiovascular reactivity, and self-regulation skills training in response to thermal stimuli [Internet]. Vol. 78, Dissertation Abstracts International: Section B: The Sciences and Engineering. ProQuest Information & Learning; 2017. Available from: http://search.ebscohost.com/login.aspx?direct=true&db=psyh&AN=2017-01055-128&lang=es&site=ehost-…
148.	Doukas A. Know pain, know gain a psychophysiological investigation of pain as self-regulatory mechanism among trauma survivors [Internet]. Vol. 79, Dissertation Abstracts International: Section B: The Sciences and Engineering. ProQuest Information & Learning; 2018. Available from: http://search.ebscohost.com/login.aspx?direct=true&db=psyh&AN=2017-54454-167&lang=es&site=ehost-live
149.	Esty ML. Learning behavioral medicine techniques for groups from the inside out [Internet]. Vol. 56, Dissertation Abstracts International: Section B: The Sciences and Engineering. ProQuest Information & Learning; 1995. Available from: http://search.ebscohost.com/login.aspx?direct=true&db=psyh&AN=1995-95023-003&lang=es&site=ehost-live
150.	McCracken LM. Learning to live with pain: Acceptance of pain predicts adjustment in persons with chronic pain. Pain [Internet]. 1998 Jan;74(1):21–7. Available from: http://search.ebscohost.com/login.aspx?direct=true&db=psyh&AN=1998-00268-002&lang=es&site=ehost-live
151.	Janschewitz KL. Multilevel effects of catastrophizing on the inhibition of emotional material: Implications for emotion regulation in psychopathology and functional pain disorders [Internet]. Vol. 71, Dissertation Abstracts International: Section B: The Sciences and Engineering. ProQuest Information & Learning; 2010. Available from: http://search.ebscohost.com/login.aspx?direct=true&db=psyh&AN=20…
152.	May LM. Neural and behavioral mechanisms of mindfulness and meditation [Internet]. Vol. 79, Dissertation Abstracts International: Section B: The Sciences and Engineering. ProQuest Information & Learning; 2018. Available from: http://search.ebscohost.com/login.aspx?direct=true&db=psyh&AN=2017-54454-139&lang=es&site=ehost-live
153.	von Baeyer CL. Numerical rating scale for self-report of pain intensity in children and adolescents: Recent progress and further questions. Eur J Pain [Internet]. 2009 Nov;13(10):1005–7. Available from: http://search.ebscohost.com/login.aspx?direct=true&db=psyh&AN=2009-21475-002&lang=es&site=ehost-live
154.	Pérez-Pareja J, Borrás C, Sesé A, Palmer A. Pain perception and fibromyalgia = Percepción del dolor y fibromialgia. Actas Españolas Psiquiatr [Internet]. 2005 Sep;33(5):303–10. Available from: http://search.ebscohost.com/login.aspx?direct=true&db=psyh&AN=2005-11037-006&lang=es&site=ehost-live
155.	Hawthorne KH. Pediatric primary care provider personal health records (PHRs) enterprise utilization and practice [Internet]. Vol. 79, Dissertation Abstracts International Section A: Humanities and Social Sciences. ProQuest Information & Learning; 2018. Available from: http://search.ebscohost.com/login.aspx?direct=true&db=psyh&AN=2018-48572-126&lang=es&site=ehost-live
156.	Peebles J. “Population-specific norms and reliability of the Leisure Diagnostic Battery in a sample of of patients with chronic pain”: Erratum. Ther Recreation J [Internet]. 1999;33(3):173. Available from: http://search.ebscohost.com/login.aspx?direct=true&db=psyh&AN=2000-00650-007&lang=es&site=ehost-live
157.	Peebles J, McWilliams L, Norris LH, Park K. Population-specific norms and reliability of the Leisure Diagnostic Battery in a sample of patients with chronic pain. Ther Recreation J [Internet]. 1999;33(2):135–41. Available from: http://search.ebscohost.com/login.aspx?direct=true&db=psyh&AN=2000-00649-005&lang=es&site=ehost-live
158.	Kruszewski DM. Positive affect and heart rate variability: Resources of resilience in the context of pain and stress [Internet]. Vol. 71, Dissertation Abstracts International: Section B: The Sciences and Engineering. ProQuest Information & Learning; 2011. Available from: http://search.ebscohost.com/login.aspx?direct=true&db=psyh&AN=2011-99100-258&lang=es&site=ehost-live
159.	Lau JTF, Kim JH, Tsui HY. “Prevalence and sociocultural predictors of sexual dysfunction among Chinese men who have sex with men in Hong Kong”: Erratum. J Sex Med [Internet]. 2009 Aug;6(8):2344. Available from: http://search.ebscohost.com/login.aspx?direct=true&db=psyh&AN=2009-11574-036&lang=es&site=ehost-live
160.	Craig KD, Hadjistavropoulos T. Psychological Perspectives on Pain: Controversies. In: Hadjistavropoulos T, Craig KD, editors. Pain: Psychological perspectives [Internet]. Mahwah, NJ: Lawrence Erlbaum Associates Publishers; 2004. p. 303–26. Available from: http://search.ebscohost.com/login.aspx?direct=true&db=psyh&AN=2004-00216-011&lang=es&site=ehost-live
161.	Lilley CM. Psychological predictors of children’s pain and parents’ medication practices following pediatric day surgery [Internet]. Vol. 62, Dissertation Abstracts International: Section B: The Sciences and Engineering. ProQuest Information & Learning; 2001. Available from: http://search.ebscohost.com/login.aspx?direct=true&db=psyh&AN=2001-95014-193&lang=es&site=ehost-live
162.	Vernig PM, Orsillo SM. Psychophysiological and self-reported emotional responding in alcohol-dependent college students: The impact of brief acceptance/mindfulness instruction. Cogn Behav Ther [Internet]. 2009 Sep;38(3):174–83. Available from: http://search.ebscohost.com/login.aspx?direct=true&db=psyh&AN=2010-11431-005&lang=es&site=ehost-live
163.	Böling S, Varho T, Kiviranta T, Haataja L. Quality of life of Finnish children with cerebral palsy. Disabil Rehabil An Int Multidiscip J [Internet]. 2016 Mar;38(7):683–8. Available from: http://search.ebscohost.com/login.aspx?direct=true&db=psyh&AN=2016-08828-009&lang=es&site=ehost-live
164.	Vittersø AD, Keogh E, Gauntlett-Gilbert J. Reasons for treatment non-response: A controlled study of patients’ views in pain rehabilitation. Behav Cogn Psychother [Internet]. 2018 Mar;46(2):238–43. Available from: http://search.ebscohost.com/login.aspx?direct=true&db=psyh&AN=2017-45939-001&lang=es&site=ehost-live
165.	Loess PF. Self-compassion and fear of compassion as mediators in the relationships of childhood invalidation with emotion dysregulation and with borderline personality characteristics [Internet]. Vol. 81, Dissertation Abstracts International: Section B: The Sciences and Engineering. ProQuest Information & Learning; 2020. Available from: http://search.ebscohost.com/login.aspx?direct=true&db=psyh&A…
166.	Thomas JD. Self-hypnosis and sickle cell disease in children: Impact on self-efficacy and the pain experience [Internet]. Vol. 66, Dissertation Abstracts International: Section B: The Sciences and Engineering. ProQuest Information & Learning; 2005. Available from: http://search.ebscohost.com/login.aspx?direct=true&db=psyh&AN=2005-99016-278&lang=es&site=ehost-live
167.	Hall H, Chiarucci K, Berman B. Self-regulation and assessment approaches for vaso-occlusive pain management for pediatric sickle cell anemia patients. Int J Psychosom [Internet]. 1992;39(1–4):28–33. Available from: http://search.ebscohost.com/login.aspx?direct=true&db=psyh&AN=1993-18850-001&lang=es&site=ehost-live
168.	Nes LS. Self-regulatory deficits in Fibromyalgia and Temporomandibular Disorders [Internet]. Vol. 72, Dissertation Abstracts International: Section B: The Sciences and Engineering. ProQuest Information & Learning; 2012. Available from: http://search.ebscohost.com/login.aspx?direct=true&db=psyh&AN=2012-99100-183&lang=es&site=ehost-live
169.	Ginting J V. Social support in urologic chronic pelvic pain syndrome: The stress- buffering model and gender differences [Internet]. Vol. 75, Dissertation Abstracts International: Section B: The Sciences and Engineering. ProQuest Information & Learning; 2015. Available from: http://search.ebscohost.com/login.aspx?direct=true&db=psyh&AN=2015-99020-457&lang=es&site=ehost-live
170.	Andersén Å, Larsson K, Lytsy P, Berglund E, Kristiansson P, Anderzén I. Strengthened general self-efficacy with multidisciplinary vocational rehabilitation in women on long-term sick leave: A randomised controlled trial. J Occup Rehabil [Internet]. 2018 Dec;28(4):691–700. Available from: http://search.ebscohost.com/login.aspx?direct=true&db=psyh&AN=2018-60020-011&lang=es&site=ehost-live
171.	Harrington JA. The effectiveness of thought control versus acceptance-based interventions for chronic rumination [Internet]. Vol. 69, Dissertation Abstracts International: Section B: The Sciences and Engineering. ProQuest Information & Learning; 2008. Available from: http://search.ebscohost.com/login.aspx?direct=true&db=psyh&AN=2008-99240-247&lang=es&site=ehost-live
172.	Richardson EJ. The effects of catastrophizing and acceptance on functional interference in persons with chronic pain: Laboratory findings, subjective reports, and the moderating role of acceptance [Internet]. Vol. 69, Dissertation Abstracts International: Section B: The Sciences and Engineering. ProQuest Information & Learning; 2009. Available from: http://search.ebscohost.com/login.aspx?direct=t…
173.	Segal PS. The effects of nature-oriented and non-nature-oriented guided imagery content on relaxation [Internet]. Vol. 59, Dissertation Abstracts International: Section B: The Sciences and Engineering. ProQuest Information & Learning; 1999. Available from: http://search.ebscohost.com/login.aspx?direct=true&db=psyh&AN=1999-95004-404&lang=es&site=ehost-live
174.	Holmer ML. The effects of yoga on symptoms and psychosocial adjustment in fibromyalgia syndrome patients [Internet]. Vol. 65, Dissertation Abstracts International: Section B: The Sciences and Engineering. ProQuest Information & Learning; 2004. Available from: http://search.ebscohost.com/login.aspx?direct=true&db=psyh&AN=2004-99022-015&lang=es&site=ehost-live
175.	Sutherland R, Morley S. Self-pain enmeshment: Future possible selves, sociotropy, autonomy and adjustment to chronic pain. Pain. 2008 Jul;137(2):366–77.
176.	Lau JTF, Kim JH, Tsui HY. Prevalence and Sociocultural Predictors of Sexual Dysfunction among Chinese Men Who Have Sex with Men in Hong Kong. J Sex Med. 2008;5(12):2766–79.
177.	McCracken LM, Vowles KE, Zhao-O’Brien J. Further development of an instrument to assess psychological flexibility in people with chronic pain. J Behav Med. 2010 Oct;33(5):346–54.
178.	Cusens B, Duggan GB, Thorne K, Burch V. Evaluation of the Breathworks Mindfulness-Based Pain Management Programme: Effects on Well-Being and Multiple Measures of Mindfulness. Clin Psychol Psychother. 2010;17(1):63–78.
179.	McCracken LM, Williams JL, Tang NKY. Psychological Flexibility May Reduce Insomnia in Persons with Chronic Pain: A Preliminary Retrospective Study. PAIN Med. 2011;12(6):904–12.
180.	Kok BE, Waugh CE, Fredrickson BL. Meditation and Health: The Search for Mechanisms of Action. Soc Personal Psychol Compass. 2013;7(1):27–39.
181.	Pollatos O, Fuestoes J, Critchley HD. On the generalised embodiment of pain: how interoceptive sensitivity modulates cutaneous pain perception. Pain. 2012;153(8):1680–6.
182.	Czuba LR, Sommerich CM, Lavender SA. Ergonomic and safety risk factors in home health care: Exploration and assessment of alternative interventions. Work J Prev Assess Rehabil. 2012;42(3):341–53.
183.	Kampf A, Goeksu A. Perceptions of risk and preventative strategies with respect to cardiovascular diseases in people of Turkish migrant background in Germany: findings of a pilot study. Crit Public Health. 2014;24(1):22–34.
184.	Weiss S, Sack M, Henningsen P, Pollatos O. On the Interaction of Self-Regulation, Interoception and Pain Perception. Psychopathology. 2014;47(6):377–82.
185.	Shaygan M, Boeger A, Kroener-Herwig B. Neuropathic sensory symptoms: association with pain and psychological factors. Neuropsychiatr Dis Treat. 2014;10:897–906.
186.	Van Ryckeghem DML, De Houwer J, Van Bockstaele B, Van Damme S, De Schryver M, Crombez G. Implicit associations between pain and self-schema in patients with chronic pain. Pain. 2013;154(12):2700–6.
187.	Casier A, Goubert L, Vervoort T, Theunis M, Huse D, De Baets F, et al. Spirometry-related pain and distress in adolescents and young adults with cystic fibrosis: The role of acceptance. PAIN Res Manag. 2013;18(6):286–92.
188.	Ferreira NB, Eugenicos MP, Morris PG, Gillanders DT. Measuring acceptance in irritable bowel syndrome: preliminary validation of an adapted scale and construct utility. Qual LIFE Res. 2013 Sep;22(7):1761–6.
189.	Sbarra DA, Borelli JL. Heart rate variability moderates the association between attachment avoidance and self-concept reorganization following marital separation. Int J Psychophysiol. 2013 Jun;88(3, SI):253–60.
190.	Van Caenegem E, Verhaeghe E, Taes Y, Wierckx K, Toye K, Goemaere S, et al. Long-Term Evaluation of Donor-Site Morbidity after Radial Forearm Flap Phalloplasty for Transsexual Men. J Sex Med. 2013 Jun;10(6):1644–51.
191.	Lynch M, Sloane G, Sinclair C, Bassett R. Resilience and art in chronic pain. Arts Health. 2013;5(1):51–67.
192.	Arran N, Craufurd D, Simpson J. Illness perceptions, coping styles and psychological distress in adults with Huntington’s disease. Psychol Heal Med. 2014 Mar;19(2):169–79.
193.	Warnock FF, Craig KD, Bakeman R, Castral T. Self-Regulation (Recovery) From Pain Association Between Time-based Measures of Infant Pain Behavior and Prenatal Exposure to Maternal Depression and Anxiety. Clin J Pain. 2014;30(8):663–71.
194.	VanBuskirk K, Roesch S, Afari N, Wetherell JL. Physical Activity of Patients With Chronic Pain Receiving Acceptance and Commitment Therapy or Cognitive Behavioural Therapy. Behav Chang. 2014 Jun;31(2):131–43.
195.	Franzblau L, Chung KC. Psychosocial outcomes and coping after complete avulsion traumatic brachial plexus injury. Disabil Rehabil. 2015;37(2):135–43.
196.	Ramstad K, Loge JH, Jahnsen R, Diseth TH. Self-reported mental health in youth with cerebral palsy and associations to recurrent musculoskeletal pain. Disabil Rehabil. 2015;37(2):144–50.
197.	Sturgeon JA, Yeung EW, Zautra AJ. Respiratory Sinus Arrhythmia: a Marker of Resilience to Pain Induction. Int J Behav Med. 2014;21(6):961–5.
198.	Ceunen E, Zaman J, Herssens N, Van Oudenhove L, Bogaerts K, Ly HG, et al. Startle responding in the context of visceral pain. Int J Psychophysiol. 2015 Oct;98(1):128–34.
199.	Crombez G, Lauwerier E, Goubert L, Van Damme S. Goal Pursuit in Individuals with Chronic Pain: A Personal Project Analysis. Front Psychol. 2016 Jun;7.
200.	Alabbas FF, Al-Otaibi SM, Pasha MHC, Alghamdi AM, Al-Hindi HM, Al-Ahwal MS, et al. Impact of Physiological Symptoms and Complications of Colorectal Cancer on the Quality of Life of Patients at King Abdulaziz University Hospital. J CANCER Educ. 2016 Jun;31(2):221–7.
201.	Lenferink LIM, Eisma MC, de Keijser J, Boelen PA. Grief rumination mediates the association between self-compassion and psychopathology in relatives of missing persons. Eur J Psychotraumatol. 2017;8(6).
202.	Vuille M, Foerster M, Foucault E, Hugli O. Pain assessment by emergency nurses at triage in the emergency department: A qualitative study. J Clin Nurs. 2018 Feb;27(3–4):669–76.
203.	Huddleston C, Martin L, Woods K, Dindo L. One-Day Behavioral Intervention for Distressed Veterans with Migraine: Results of a Multimethod Pilot Study. Mil Med. 2018;183(7–8):E184–92.
204.	Bossi F, Gallucci M, Ricciardelli P. How social exclusion modulates social information processing: A behavioural dissociation between facial expressions and gaze direction. PLoS One. 2018;13(4).
205.	Parmelee PA, Scicolone MA, Cox BS, DeCaro JA, Keefe FJ, Smith DM. Global Versus Momentary Osteoarthritis Pain and Emotional Distress: Emotional Intelligence as Moderator. Ann Behav Med. 2018;52(8):713–23.
206.	Stahlschmidt L, Huebner-Moehler B, Dogan M, Wager J. Pain Self-Efficacy Measures for Children and Adolescents: A Systematic Review. J Pediatr Psychol. 2019 Jun;44(5):530–41.
207.	Nassif TH, Start AR, Toblin RL, Adler AB. Self-Reported Mindfulness and Soldier Health Following a Combat Deployment. Psychol TRAUMA-THEORY Res Pract POLICY. 2019 May;11(4, SI):466–74.
208.	Connolly S, Ferreira N, McGarrigle L, DeAmicis L. Further validation of the Chronic Pain Acceptance Questionnaire for Adolescents in a broader paediatric context. J Context Behav Sci. 2019;12:314–21.
209.	Rovers SFE, Stalmeijer RE, van Merrienboer JJG, Savelberg HHCM, de Bruin ABH. How and Why Do Students Use Learning Strategies? A Mixed Methods Study on Learning Strategies and Desirable Difficulties With Effective Strategy Users. Front Psychol. 2018;9.
210.	Rabbi M, Aung MSH, Gay G, Reid MC, Choudhury T. Feasibility and Acceptability of Mobile Phone-Based Auto-Personalized Physical Activity Recommendations for Chronic Pain Self-Management: Pilot Study on Adults. J Med INTERNET Res. 2018 Oct;20(10).
211.	Mun CJ, Beitel M, Oberleitner L, Oberleitner DE, Madden LM, Bollampally P, et al. Pain catastrophizing and pain acceptance are associated with pain severity and interference among methadone-maintained patients. J Clin Psychol. 2019;75(12):2233–47.
212.	Kanzler KE, Pugh JA, McGeary DD, Hale WJ, Mathias CW, Kilpela LS, et al. Mitigating the Effect of Pain Severity on Activity and Disability in Patients with Chronic Pain: The Crucial Context of Acceptance. PAIN Med. 2019;20(8):1509–18.
213.	Scott W, Yu L, Patel S, McCracken LM. Measuring Stigma in Chronic Pain: Preliminary Investigation of Instrument Psychometrics, Correlates, and Magnitude of Change in a Prospective Cohort Attending Interdisciplinary Treatment. J PAIN. 2019 Oct;20(10):1164–75.
214.	Beeckman M, Simons LE, Hughes S, Loeys T, Goubert L. Investigating How Parental Instructions and Protective Responses Mediate the Relationship Between Parental Psychological Flexibility and Pain-Related Behavior in Adolescents With Chronic Pain: A Daily Diary Study. Front Psychol. 2019 Oct;10.
215.	CARLSON CR, CURRAN SL. STRETCH-BASED RELAXATION TRAINING. PATIENT Educ Couns. 1994;23(1):5–12.
216.	Cruice M, Worrall L, Hickson L, Murison R. Measuring quality of life: Comparing family members’ and friends’ ratings with those of their aphasic partners. Aphasiology. 2005;19(2):111–29.
217.	Morley S, Davies C, Barton S. Possible selves in chronic pain: self-pain enmeshment, adjustment and acceptance. Pain. 2005 May;115(1–2):84–94.
218.	Salomons T V, Johnstone T, Backonja M-M, Shackman AJ, Davidson RJ. Individual differences in the effects of perceived controllability on pain perception: Critical role of the prefrontal cortex. J Cogn Neurosci. 2007 Jun;19(6):993–1003.
219.	Vaalamo I, Pulkkinen L, Kinnunen T, Kaprio J, Rose RJ. Interactive effects of internalizing and externalizing problem behaviors on recurrent pain in children. J Pediatr Psychol. 2002;27(3):245–57.
220.	Herrmann-Lingen C, al’Absi M. Exploring the Association of Hypertension With Risk for Depression: Evidence for Tamed Neurobehavioral Arousal Versus Central Emotional Dysregulation. Vol. 80, Psychosomatic medicine. United States; 2018. p. 504–7.
221.	Laborde S, Mosley E, Thayer JF. Heart rate variability and cardiac vagal tone in psychophysiological research - Recommendations for experiment planning, data analysis, and data reporting. Vol. 8, Frontiers in Psychology. 2017.
222.	Hampton AJD, Hadjistavropoulos T, Gagnon MM, Williams J, Clark D. The effects of emotion regulation strategies on the pain experience: a structured laboratory investigation. Pain. 2015 May;156(5):868–79.
223.	Tutino JS, Ouimet AJ, Shaughnessy K. How Do Psychological Risk Factors Predict Sexual Outcomes? A Comparison of Four Models of Young Women’s Sexual Outcomes. J Sex Med. 2017 Oct;14(10):1232–40.
224.	Corbera S, Ikezawa S, Bell MD, Wexler BE. Physiological evidence of a deficit to enhance the empathic response in schizophrenia. Eur Psychiatry. 2014 Oct;29(8):463–72.
225.	Gilliam W, Burns JW, Quartana P, Matsuura J, Nappi C, Wolff B. Interactive effects of catastrophizing and suppression on responses to acute pain: a test of an appraisal x emotion regulation model. J Behav Med. 2010 Jun;33(3):191–9.
226.	Trompetter HR, ten Klooster PM, Schreurs KMG, Fledderus M, Westerhof GJ, Bohlmeijer ET. Measuring values and committed action with the Engaged Living Scale (ELS): Psychometric evaluation in a nonclinical sample and a chronic pain sample. Psychol Assess [Internet]. 2013 Dec;25(4):1235–46. Available from: http://search.ebscohost.com/login.aspx?direct=true&db=pdh&AN=2013-27845-001&lang=es&site=ehost…
227.	Tracy LM, Giummarra MJ. Sex differences in empathy for pain: What is the role of autonomic regulation? Psychophysiology. 2017 Oct;54(10):1549–58.
228.	Braams BR, Blechert J, Boden MT, Gross JJ. The effects of acceptance and suppression on anticipation and receipt of painful stimulation. J Behav Ther Exp Psychiatry. 2012 Dec;43(4):1014–8.
229.	Feinstein AB, Forman EM, Masuda A, Cohen LL, Herbert JD, Moorthy LN, et al. Pain Intensity, Psychological Inflexibility, and Acceptance of Pain as Predictors of Functioning in Adolescents with Juvenile Idiopathic Arthritis: A Preliminary Investigation. J Clin Psychol Med Settings. 2011 Sep;18(3):291–8.
230.	Hamza CA, Willoughby T. Nonsuicidal self-injury and affect regulation: recent findings from experimental and ecological momentary assessment studies and future directions. J Clin Psychol. 2015 Jun;71(6):561–74.
231.	Reitz S, Kluetsch R, Niedtfeld I, Knorz T, Lis S, Paret C, et al. Incision and stress regulation in borderline personality disorder: neurobiological mechanisms of self-injurious behaviour. Br J Psychiatry. 2015 Aug;207(2):165–72.
232.	Kerin JL, Webb HJ, Zimmer-Gembeck MJ. Resisting the temptation of food: Regulating overeating and associations with emotion regulation, mindfulness, and eating pathology. Aust J Psychol. 2018 Jun;70(2):167–78.
233.	Feliu-Soler A, Reche-Camba E, Borras X, Perez-Aranda A, Andres-Rodriguez L, Penarrubia-Maria MT, et al. Psychometric Properties of the Cognitive Emotion Regulation Questionnaire (CERQ) in Patients with Fibromyalgia Syndrome. Front Psychol. 2017;8.
234.	Kross E, Egner T, Ochsner K, Hirsch J, Downey G. Neural dynamics of rejection sensitivity. J Cogn Neurosci. 2007 Jun;19(6):945–56.
235.	Koenig J, De Kooning M, Bernardi A, Williams DP, Nijs J, Thayer JF, et al. Lower Resting State Heart Rate Variability Relates to High Pain Catastrophizing in Patients with Chronic Whiplash-Associated Disorders and Healthy Controls. PAIN Pract. 2016 Nov;16(8):1048–53.
236.	Guimond A-J, Ivers H, Savard J. Is emotion regulation associated with cancer-related psychological symptoms? Psychol Health. 2019;34(1):44–63.
237.	Angelovski A, Sattel H, Henningsen P, Sack M. Heart rate variability predicts therapy outcome in pain-predominant multisomatoform disorder. J Psychosom Res. 2016 Apr;83:16–21.
238.	Murat I, Dubois MC, Piat V. Sevoflurane. Ann Fr D Anesth Reanim. 1995;14(6):489–501.
239.	KENTRUP H, SKOPNIK H, MENKE D, THON HJ, MATERN S, HEIMANN G. MIDAZOLAM AND KETAMINE AS PREMEDICATION IN COLONOSCOPIES - A PHARMACODYNAMIC STUDY. Int J Clin Pharmacol Ther. 1994 Feb;32(2):82–7.
240.	HIRSCH M, CARLANDER B, VERGE M, TAFTI M, ANAYA JM, BILLIARD M, et al. OBJECTIVE AND SUBJECTIVE SLEEP DISTURBANCES IN PATIENTS WITH RHEUMATOID-ARTHRITIS - A REAPPRAISAL. ARTHRITIS Rheum. 1994;37(1):41–9.
241.	MATTHEWS DC, MCCULLOCH CAG. EVALUATING PATIENT PERCEPTIONS AS SHORT-TERM OUTCOMES OF PERIODONTAL TREATMENT - A COMPARISON OF SURGICAL AND NONSURGICAL THERAPY. J Periodontol. 1993 Oct;64(10):990–7.
242.	ELTON D. COMBINED USE OF HYPNOSIS AND EMG BIOFEEDBACK IN THE TREATMENT OF STRESS-INDUCED CONDITIONS. Stress Med. 1993;9(1):25–35.
243.	FAHRION SL, WALTERS ED, COYNE L, ALLEN T. ALTERATIONS IN EEG AMPLITUDE, PERSONALITY-FACTORS, AND BRAIN ELECTRICAL MAPPING AFTER ALPHA-THETA BRAINWAVE TRAINING - A CONTROLLED CASE-STUDY OF AN ALCOHOLIC IN RECOVERY. Alcohol Exp Res. 1992 Jun;16(3):547–52.
244.	ALON E, ATANASSOFF PG, BIRO P. POSTOPERATIVE INTRAVENOUS ANALGESIA WITH NALBUPHINE AND TRAMADOL - CONTINUOUS INFUSION COMBINED WITH PATIENT-CONTROLLED APPLICATION. ANAESTHESIST. 1992 Feb;41(2):83–7.
245.	PATTERSON KW, CASEY PB, MURRAY JP, OBOYLE CA, CUNNINGHAM AJ. PROPOFOL SEDATION FOR OUTPATIENT UPPER GASTROINTESTINAL ENDOSCOPY - COMPARISON WITH MIDAZOLAM. Br J Anaesth. 1991 Jul;67(1):108–11.
246.	HANNALLAH RS, BAKER SB, CASEY W, MCGILL WA, BROADMAN LM, NORDEN JM. PROPOFOL - EFFECTIVE DOSE AND INDUCTION CHARACTERISTICS IN UNPREMEDICATED CHILDREN. Anesthesiology. 1991 Feb;74(2):217–9.
247.	PILOWSKY I, KATSIKITIS M. A CLASSIFICATION OF ILLNESS BEHAVIOR IN PAIN CLINIC PATIENTS. Pain. 1994;57(1):91–4.
248.	Basler HD, Jakle C, KronerHerwig B. Incorporation of cognitive-behavioral treatment into the medical care of chronic low back patients: A controlled randomized study in German pain treatment centers. PATIENT Educ Couns. 1997 Jun;31(2):113–24.
249.	KoscielniakNielsen ZJ, Hesselbjerg L. Intra-arterial regional anaesthesia for hand surgery: A dose-finding study. ACTA Anaesthesiol Scand. 1997 Feb;41(2):197–203.
250.	Visser WH, Jaspers N, deVriend RHM, Ferrari MD. Chest symptoms after sumatriptan: A two-year clinical practice review in 735 consecutive migraine patients. CEPHALALGIA. 1996;16(8):554–9.
251.	Cooper IM. Morphine for postoperative analgesia. A comparison of intramuscular and subcutaneous routes of administration. Anaesth Intensive Care. 1996 Oct;24(5):574–8.
252.	Pastuovic MN, Cohen ME, Burton RG. Propofol: An alternative general anesthetic for outpatient oral surgery. J ORAL Maxillofac Surg. 1996;54(8):943–8.
253.	Rady MY, Kirkman E, Cranley J, Little RA. Nociceptive somatic nerve stimulation and skeletal muscle injury modify systemic hemodynamics and oxygen transport and utilization after resuscitation from hemorrhage. Crit Care Med. 1996;24(4):623–30.
254.	Sloan MH, Conard PF, Karsunky PK, Gross JB. Sevoflurane versus isoflurane: Induction and recovery characteristics with single-breath inhaled inductions of anesthesia. Anesth Analg. 1996 Mar;82(3):528–32.
255.	BARAKA OZ, KHIER MM, AHMED KM, ALI MMM, ELMARDI AE, MAHMOUD BM, et al. COMMUNITY-BASED DISTRIBUTION OF IVERMECTIN IN EASTERN SUDAN - ACCEPTABILITY AND EARLY POSTTREATMENT REACTIONS. Trans R Soc Trop Med Hyg. 1995;89(3):316–8.
256.	BOZZETTE SA, HAYS RD, BERRY SH, KANOUSE DE. A PERCEIVED HEALTH INDEX FOR USE IN PERSONS WITH ADVANCED HIV DISEASE - DERIVATION, RELIABILITY, AND VALIDITY. Med Care. 1994 Jul;32(7):716–31.
257.	CRAMER MP, SAKS SR. TRANSLATING SAFETY, EFFICACY AND COMPLIANCE INTO ECONOMIC VALUE FOR CONTROLLED-RELEASE DOSAGE FORMS. Pharmacoeconomics. 1994 Jun;5(6):482–504.
258.	Penza-Clyve S, Zeman J. Initial validation of the Emotion Expression Scale for Children (EESC). J Clin CHILD Adolesc Psychol. 2002;31(4):540–7.
259.	Snead SL, Davis JR. Attitudes of individuals with acquired brain injury towards disability. BRAIN Inj. 2002 Nov;16(11):947–53.
260.	Michalsen A, Moebus S, Spahn G, Esch T, Langhorst J, Dobos GJ. Leech therapy for symptomatic treatment of knee osteoarthritis: Results and implications of a pilot study. Altern Ther Health Med. 2002;8(5):84–8.
261.	Grimmig H, Melzer C, Ludwig FJ, Daalmann HH. Using the Lequesne questionnaires for patients with hip and knee disabilities in daily routine to reflect the quality of outcome in rehabilitation. Z Orthop Ihre Grenzgeb. 2002;140(4):452–9.
262.	Lehmann KA, Paral F, Sabatowski R. Postoperative intravenous patient-controlled analgesia using hydromorphone and metamizole (dipyrone). A prospective, randomised study. ANAESTHESIST. 2001 Oct;50(10):750–6.
263.	McDonald AJ, Cooper MG. Patient-Controlled Analgesia An Appropriate Method of Pain Control in Children. Pediatr DRUGS. 2001;3(4):273–84.
264.	Stammberger U, Steinacher C, Hillinger S, Schmid RA, Kinsbergen T, Weder W. Early and long-term complaints following video-assisted thoracoscopic surgery: evaluation in 173 patients. Eur J CARDIO-THORACIC Surg. 2000 Jul;18(1):7–11.
265.	Barolat G, Sharan AD. Future trends in spinal cord stimulation. Neurol Res. 2000;22(3):279–84.
266.	Juckenhofel S, Feisel C, Schmitt HJ, Biedler A. TIVA with propofol/remifentanil compared to balanced anaesthesia with sevoflurane/fentanyl in gynaecological laparoscopic surgery. ANAESTHESIST. 1999 Nov;48(11):807–12.
267.	Baghdadi ZD. Evaluation of electronic dental anesthesia in children. ORAL Surg ORAL Med ORAL Pathol ORAL Radiol Endod. 1999 Oct;88(4):418–23.
268.	Sheehy P, Burdett RG, Irrgang JJ, VanSwearingen J. An electromyographic study of vastus medialis oblique and vastus lateralis activity while ascending and descending steps. J Orthop Sport Phys Ther. 1998 Jun;27(6):423–9.
269.	Gurfinkel E, Grp UC. Current treatment and future prospects for the management of acute coronary syndromes - Consensus recommendations of the 1997 Ushuaia conference, Tierra Del Fuego, Argentina. Clin Drug Investig. 1998 May;15(5):367–80.
270.	Downey G, Mougios V, Ayduk O, London BE, Shoda Y. Rejection sensitivity and the defensive motivational system - Insights from the startle response to rejection cues. Psychol Sci. 2004 Oct;15(10):668–73.
271.	Fine B, Castillo R, McDonald T, Paisansathan C, Zsigmond E, Hoffman WE. Jet injector compared with oral midazolam for preoperative sedation in children. Pediatr Anesth. 2004 Sep;14(9):739–43.
272.	Cook AJ, Roberts DA, Henderson MD, Van Winkle LC, Chastain DC, Hamill-Ruth RJ. Electronic pain questionnaires: A randomized, crossover comparison with paper questionnaires for chronic pain assessment. Pain. 2004 Jul;110(1–2):310–7.
273.	Bonnet A, Naveteur J. Electrodermal activity in low back pain patients with and without co-morbid depression. Int J Psychophysiol. 2004 Jun;53(1):37–44.
274.	Meune C, Martins E, Fulla Y, Bergmann JF, Devaux JY, Mourad JJ. New biological markers for acute coronary artery disease. J Mal Vasc. 2003;28(5):251–7.
275.	Reis EC, Roth EK, Syphan JL, Tarbell SE, Holubkov R. Effective pain reduction for multiple immunization injections in young infants. Arch Pediatr Adolesc Med. 2003 Nov;157(11):1115–20.
276.	Gonzalez R, De-La-Rosa-Ramirez I, Maldonado-Hernandez A, Dominguez-Cherit G. Should patients undergoing a bronchoscopy be sedated? ACTA Anaesthesiol Scand. 2003;47(4):411–5.
277.	Sykes BW, Furr M. Equine endotoxaemia - A state-of-the art review of therapy. Aust Vet J. 2005;83(1–2):45–50.
278.	Builinger AH, Estoppey K, Bekiaris E, Spillmann M, Sulzbacher H, Muller-Spahn E, et al. Health impact and acceptance of an neuropsychological test-battery for the assessment of driving ability in the elderly. NEUROPSYCHIATRIE. 2005;19(1):25–33.
279.	Meyers FJ, Linder J, Beckett L, Christensen S, Blais J, Gandara DR. Simultaneous care: A model approach to the perceived conflict between investigational therapy and palliative care. J Pain Symptom Manage. 2004;28(6):548–56.
280.	Faber M, Kruger S. Dietary intake, perceptions regarding body weight, and attitudes toward weight control of normal weight, overweight, and obese black females in a rural village in South Africa. Ethn Dis. 2005;15(2):238–45.
281.	Kubiak T, Woerle B, Kuhr B, Nied I, Glaesner G, Hermanns N, et al. Microdialysis-based 48-hour continuous glucose monitoring with GlucoDay (TM): Clinical performance and patients’ acceptance. DIABETES Technol Ther. 2006 Oct;8(5):570–5.
282.	Wilson RW, Taliaferro LA, Jacobsen PB. Pilot study of a self-administered stress management and exercise intervention during chemotherapy for cancer. Support CARE CANCER. 2006 Sep;14(9):928–35.
283.	Nelson A, Matz M, Chen F, Siddharthan K, Lloyd J, Fragala G. Development and evaluation of a multifaceted ergonomics program to prevent injuries associated with patient handling tasks. Int J Nurs Stud. 2006;43(6):717–33.
284.	Marras WS, Parakkat J, Chany AM, Yang G, Burr D, Lavender SA. Spine loading as a function of lift frequency, exposure duration, and work experience. Clin Biomech. 2006 May;21(4):345–52.
285.	Lai FJ, Macmillan J, Daudelin DH, Kent DM. The potential of training to increase acceptance and use of computerized decision support systems for medical diagnosis. Hum Factors. 2006;48(1):95–108.
286.	Lang PJ, Davis M. Emotion, motivation, and the brain: Reflex foundations in animal and human research. In: Anders, S and Ende, G and Junghoffer, M and Kissler, J and Wildgruber, D, editor. UNDERSTANDING EMOTIONS. 2006. p. 3–29. (PROGRESS IN BRAIN RESEARCH; vol. 156).
287.	Limbrick DD, Wright NM. Verification of nerve root decompression during minimally-invasive lumbar microdiskectomy: A practical application of surgeon-driven evoked EMG. Minim INVASIVE Neurosurg. 2005 Oct;48(5):273–7.
288.	Perez-Pareja J, Borras C, Sese A, Palmer A. Pain perception and fibromyalgia. ACTAS Esp Psiquiatr. 2005;33(5):303–10.
289.	Mizner RL, Snyder-Mackler L. Altered loading during walking and sit-to-stand is affected by quadriceps weakness after total knee arthroplasty. J Orthop Res. 2005 Sep;23(5):1083–90.
290.	Rhudy JL, Williams AE, Mccabe KM, Thu MA, Nguyen V, Rambo P. Affective modulation of nociception at spinal and supraspinal levels. Psychophysiology. 2005 Sep;42(5):579–87.
291.	Chawla N. Experiential avoidance as a functional dimensional approach to psychopathology: An empirical review. J Clin Psychol. 2007 Sep;63(9):871–90.
292.	Franche R-L, Severin CN, Hogg-Johnson S, Cote P, Vidmar M, Lee H. The impact of early workplace-based return-to-work strategies on work absence duration: A 6-month longitudinal study following an occupational musculoskeletal injury. J Occup Environ Med. 2007 Sep;49(9):960–74.
293.	Neff KD, Rude SS, Kirkpatrick KL. An examination of self-compassion in relation to positive psychological functioning and personality traits. J Res Pers. 2007;41(4):908–16.
294.	Richardson CG, Chalmers A, Llewellyn-Thomas HA, Klinkhoff A, Carswell A, Kopec JA. Pain relief in osteoarthritis: Patients’ willingness to risk medication-induced gastrointestinal, cardiovascular, and cerebrovascular complications. J Rheumatol. 2007 Jul;34(7):1569–75.
295.	Kashikar-Zuck S, Lynch AM, Graham TB, Swain NF, Mullen SM, Noll RB. Social functioning and peer relationships of adolescents with juvenile fibromyalgia syndrome. ARTHRITIS Rheum CARE Res. 2007;57(3):474–80.
296.	Hadjistavropoulos H, Shymkiw J. Predicting readiness to self-manage pain. Clin J Pain. 2007;23(3):259–66.
297.	Neff KD, Kirkpatrick KL, Rude SS. Self-compassion and adaptive psychological functioning. J Res Pers. 2007 Feb;41(1):139–54.
298.	Smeulders ESTF, van Haastregt JCM, Dijkman-Domanska BK, van Hoefl EFM, van Eijk JTM, Kempen GIJM. Nurse- and peer-led self-management programme for patients with an implantable cardioverter defibrillator; a feasibility study. BMC Nurs. 2007;6.
299.	Bruehl S, Chung OY, Burns JW. Anger expression and pain: An overview of findings and possible mechanisms. J Behav Med. 2006;29(6):593–606.
300.	Campbell-Sills L, Barlow DH, Brown TA, Hofmann SG. Effects of suppression and acceptance on emotional responses of individuals with anxiety and mood disorders. Behav Res Ther. 2006 Sep;44(9):1251–63.
301.	Kalisch R, Wiech K, Critchley HD, Dolan RJ. Levels of appraisal: A medial prefrontal role in high-level appraisal of emotional material. Neuroimage. 2006 May;30(4):1458–66.
302.	Morone NE, Greco CM, Weiner DK. Mindfulness meditation for the treatment of chronic low back pain in older adults: A randomized controlled pilot study. Pain. 2008 Feb;134(3):310–9.
303.	Swannell S, Martin G, Scott J, Gibbons M, Gifford S. Motivations for self-injury in an adolescent inpatient population: development of a self-report measure. Australas PSYCHIATRY. 2008;16(2):98–103.
304.	Messner M, Ceballos-Baumann A. Therapy with botulinum toxin in patients with spasticity. NERVENHEILKUNDE. 2008;27(12):1109+.
305.	Arnaud C, White-Koning M, Michelsen SI, Parkes J, Parkinson K, Thyen U, et al. Parent-reported quality of life of children with cerebral palsy in Europe. Pediatrics. 2008;121(1):54–64.
306.	Janssen SA, Spinhoven P, Arntz A. The effects of failing to control pain: an experimental investigation. Pain. 2004 Feb;107(3):227–33.
307.	Wolfe F. A reappraisal of HAQ disability in rheumatoid arthritis. Arthritis Rheum. 2000 Dec;43(12):2751–61.
308.	Podnar S. Critical reappraisal of referrals to electromyography and nerve conduction studies. Eur J Neurol. 2005 Feb;12(2):150–5.
309.	Huber MA, Terezhalmy GT. The use of COX-2 inhibitors for acute dental pain: A second look. J Am Dent Assoc. 2006 Apr;137(4):480–7.
310.	Kokkonen M, Pulkkinen L, Kinnunen T. Low self-control of emotions as an antecedent of self-reported physical symptoms: A longitudinal perspective. Eur Psychol [Internet]. 2001 Mar;6(1):26–35. Available from: http://search.ebscohost.com/login.aspx?direct=true&db=pdh&AN=2001-01737-003&lang=es&site=ehost-live
311.	Quartana PJ, Burns JW. Painful consequences of anger suppression. Emotion. 2007 May;7(2):400–14.
312.	Blass EM. Behavioral and physiological consequences of suckling in rat and human newborns. Acta Paediatr Suppl. 1994 Jun;397:71–6.
313.	Drewes AM, Gregersen H, Arendt-Nielsen L. Experimental pain in gastroenterology: a reappraisal of human studies. Scand J Gastroenterol. 2003 Nov;38(11):1115–30.
314.	Bertolini A, Ottani A, Sandrini M. Dual acting anti-inflammatory drugs: a reappraisal. Pharmacol Res. 2001 Dec;44(6):437–50.
315.	Gutierrez O, Luciano C, Rodriguez M, Fink BC. Comparison between an acceptance-based and a cognitive-control-based protocol for coping with pain. Behav Ther [Internet]. 2004;35(4 CC-HS-DEPRESSN CC-Pain, Palliative and Supportive Care CC-HS-HANDSRCH):767‐783. Available from: https://www.cochranelibrary.com/central/doi/10.1002/central/CN-00616079/full
316.	Jia T-W, Zhou X-N, Wang X-H, Utzinger J, Steinmann P, Wu X-H. Assessment of the age-specific disability weight of chronic schistosomiasis japonica. Bull World Health Organ. 2007 Jun;85(6):458–65.
317.	Gross JJ, Levenson RW. Hiding feelings: The acute effects of inhibiting negative and positive emotion. J Abnorm Psychol. 1997 Feb;106(1):95–103.
318.	Rost S, Van Ryckeghem DML, Schulz A, Crombez G, Vogele C. Generalized hypervigilance in fibromyalgia: Normal interoceptive accuracy, but reduced self-regulatory capacity. J Psychosom Res. 2017;93:48–54.
319.	Vaalamo I, Pulkkinen L, Kinnunen T, Kaprio J, Rose RJ. Interactive effects of internalizing and externalizing problem behaviors on recurrent pain in children. J Pediatr Psychol. 2002;27(3):245–57.
320.	ACTRN12619000068167. A Pilot Randomised Control Trial to determine the acceptability and feasibility of providing early intervention with the Omo Neurexa shoulder Orthoses when compared to usual practice, in reducing the development of Hemiplegic shoulder pain post stroke. http://www.who.int/trialsearch/Trial2.aspx?TrialID=ACTRN12619000068167 [Internet]. 2019; Available from: https://www.cochrane…
321.	Brashear A. Evidence for the use of BoNT in the lower extremity. Toxicon. 2018;156:S11‐S12.
322.	Al-Sadek WM RSN, Selim MA. Ultrasound guided transversus abdominis plane block in pediatric patients undergoing laparoscopic surgery. Egypt J Anaesth. 30(3).
323.	Stubbig K BHBH, Jürs G. Optimized analgesic sedation techniques for ESWL. Anasthesiol Intensivmed Notfallmedizin, Schmerztherapie. 26(6).
324.	ChiCTR1900020630. The effect of local infiltration of ropivacaine in postoperative pain and ERAS. http://www.who.int/trialsearch/Trial2.aspx?TrialID=ChiCTR1900020630 [Internet]. 2019; Available from: https://www.cochranelibrary.com/central/doi/10.1002/central/CN-01949240/full
325.	Krucoff MW CSWGCLMACSJELJDLKAMKBTM, Koenig HG. Integrative noetic therapies as adjuncts to percutaneous intervention during unstable coronary syndromes: monitoring and Actualization of Noetic Training (MANTRA) feasibility pilot. Am Heart J. 142(5).
326.	Taddio A OAETRSB, Koren G. A systematic review of lidocaine-prilocaine cream (EMLA) in the treatment of acute pain in neonates. Pediatrics. 101(2).
327.	Alix-Seguin L DMGNLDGJ, Gouin S. Effect on pain of an oral sucrose solution versus placebo in children 1 to 3 months old needing nasopharyngeal aspiration; A randomized controlled trial. Can J Emerg Med. 2017;19:S73‐.
328.	NCT03642860. The Effect of Triheptanoin on Fatty Acid Oxidation and Exercise Tolerance in Patients With Glycogenoses. https://clinicaltrials.gov/show/NCT03642860 [Internet]. 2018; Available from: https://www.cochranelibrary.com/central/doi/10.1002/central/CN-01662523/full
329.	Reznik DS JAHCJW, English J. Comparative efficacy of 2 topical anesthetics for the placement of orthodontic temporary anchorage devices. Anesth Prog. 56(3).
330.	Delfino J B do VNMEWRSR, Pinto R. Comparative study between sevoflurane and halothane for pediatric surgery of short duration. Rev Bras Anestesiol [Internet]. 1997;47(1):10‐15. Available from: https://www.cochranelibrary.com/central/doi/10.1002/central/CN-00334462/full
331.	Demian AD WAMAEM, Hussein SH. Bilateral interpleural versus lumbar epidural bupivacaine-morphine analgesia for upper abdominal surgery. Middle east J Anesthesiol. 17(3).
332.	NCT03064633. Dexamethasone Versus Dexmedetomidine. https://clinicaltrials.gov/show/NCT03064633 [Internet]. 2017; Available from: https://www.cochranelibrary.com/central/doi/10.1002/central/CN-01562253/full
333.	Kashikar-Zuck S, Lynch AM, Graham TB, Swain NF, Mullen SM, Noll RB. Social functioning and peer relationships of adolescents with juvenile fibromyalgia syndrome. ARTHRITIS Rheum CARE Res. 2007;57(3):474–80.
334.	NCT03250494. Duloxetine and Dexamethasone for Improving Postoperative Pain. https://clinicaltrials.gov/show/NCT03250494 [Internet]. 2017; Available from: https://www.cochranelibrary.com/central/doi/10.1002/central/CN-01495759/full
335.	Abboud TK ZJGJLMSFMACGCMMM, Kurtz N. Transnasal butorphanol: a new method for pain relief in post-cesarean section pain. Acta Anaesthesiol Scand. 35(1).
336.	Nelson HD. Menopause. Lancet. 2008;371(9614):760‐770.
337.	Chae J. Neuromuscular electrical stimulation for motor relearning in hemiparesis. Phys Med Rehabil Clin N Am. 2003;14(1 SUPPL.):S93‐S109.
338.	Thorniley A MDPRF, Acafrao E. Comparison of nalbuphine and pethidine for the relief of pain after caesarean section. South african Med J. 69(11).
339.	Larivière C GD, Loisel P. An application of pattern recognition for the comparison of trunk muscles EMG waveforms between subjects with and without chronic low back pain during flexion-extension and lateral bending tasks. J Electromyogr Kinesiol. 10(4).
340.	Slack D NLPDBSHK, Robinson L. The feasibility of hypnotic analgesia in ameliorating pain and anxiety among adults undergoing needle electromyography. Am J Phys Med Rehabil. 88(1).
341.	Alon E APG, Biro P. Postoperative intravenous analgesia with nalbuphine and tramadol. Continuous infusion combined with patient-controlled application. INTRAVENOSE POSTOPERATIVE SCHMERZBEHANDLUNG MIT NALBUPHIN UND TRAMADOL. KOMBINATION VON KONTINUIERLICHER INFUSION MIT PATIENTENGESTEUERTER APPLIKATION. Anaesthesist [Internet]. 1992;41(2):83‐87. Available from: https://www.cochranelibrary.com/cent…
342.	Striebel HW, Hackenberger J. Comparison of tramadol/metamizole infusion versus combined tramadol infusion and ibuprofen suppositories for postoperative pain management after hysterectomy. VERGLEICH EINER TRAMADOL-/METAMIZOL-INFUSION MIT DER KOMBINATION TRAMADOL-INFUSION PLUS IBUPROFEN-SUPPOSITORIEN ZUR POSTOPERATIVEN SCHMERZTHERAPIE NACH HYPEREKTOMIEN. Anaesthesist [Internet]. 1992;41(6):354‐360.…
343.	EUCTR2005-005478-66-GB. Effect of a single oral 120 µg dose of SSR150106XB compared to placebo on the assessment of post dental surgical pain after extraction of an impacted or partially impacted third molar in 90 male and female patients – Randomized, double-blind, placebo- controlled, parallel-group study –. http://www.who.int/trialsearch/Trial2.aspx?TrialID=EUCTR2005-005478-66-GB [Internet]. 2…
344.	EUCTR2017-004226-15-DK. Can-Art Effect and safety of using Canabis derivatives for the treatment of pain in patients with inflammatory Arthritis, such as reumatoid arthritis and ankylosing spondylitis, the latter being a type of arthritis that causes a long term inflammation of the joints of the spine. A randomized, double blinded, placebo controlled trial, i.e. in this drug trial, a control grou…
345.	Lehmann KA KR, Ueki M. Clinical relevance of drug interactions between opiates and calcium channel blockers. A randomized double-blind study with fentanyl and nimodipine using postoperative intravenous patient-controlled analgesia. ZUR KLINISCHEN BEDEUTUNG VON ARZNEIMITTELINTERAKTIONEN ZWISCHEN OPIATEN UND KALZIUMANTAGONISTEN. EINE RANDOMISIERTE DOPPELBLINDSTUDIE MIT FENTANYL UND NIMODIPIN IM RAH…
346.	Lehmann KA SS, Breuker K-H. Epidural anaesthesia for labour with bupivacaine and buprenorphine. A randomized double-blind study in comparison to untreated parturients. GEBURTSHILFLICHE PERIDURALANASTHESIE MIT BUPIVACAIN UND BUPRENORPHIN. EINE RANDOMISIERTE DOPPELBLINDSTUDIE IM VERGLEICH ZUR UNBEHANDELTEN KONTROLLE. Anaesthesist [Internet]. 1992;41(7):414‐422. Available from: https://www.cochranel…
347.	EUCTR2007-005115-26-AT. A Multicenter, Randomized, Double-Blind, Parallel-Group, Active-Control, Dose-Ranging Study to Evaluate the Safety, Efficacy, and Comparative Systemic Bioavailability of a Single Administration of SKY0402 via Local Infiltration for Prolonged Postoperative Analgesia in Subjects Undergoing Total Knee Arthroplasty. http://www.who.int/trialsearch/Trial2.aspx?TrialID=EUCTR2007-…
348.	NCT00731991. Art and Surface Electromyography (EMG). https://clinicaltrials.gov/show/NCT00731991 [Internet]. 2008; Available from: https://www.cochranelibrary.com/central/doi/10.1002/central/CN-01520128/full
349.	Ezenwa M YYNMMMHCYSAASALRLD, Wilkie D. The effects of relaxation intervention on pain, stress, and autonomic responses among adults with sickle cell pain in the outpatient setting. J pain. 19(3).
350.	Zeidan F ENMFSRRJNJYMJG, Coghill RC. Mindfulness Meditation-Based Pain Relief Employs Different Neural Mechanisms Than Placebo and Sham Mindfulness Meditation-Induced Analgesia. J Neurosci. 35(46).
351.	Denson TF CJDTMD, Blundell K. Cognitive reappraisal increases neuroendocrine reactivity to acute social stress and physical pain. Psychoneuroendocrinology. 2014;49(1):69‐78.
352.	Khezri MB, Kayalha H. The effect of combined ephedrine and lidocaine pretreatment on pain and hemodynamic changes due to propofol injection. Acta Anaesthesiol Taiwanica. 2011;49(2):54‐58.
353.	Trask CM TKMJJPWVJ, Koehoorn M. How long is long enough? Evaluating sampling durations for low back EMG assessment. J Occup Environ Hyg. 5(10).
354.	Slack D NLPDBSHK, Robinson L. The feasibility of hypnotic analgesia in ameliorating pain and anxiety among adults undergoing needle electromyography. Am J Phys Med Rehabil. 88(1).
355.	NCT04042090. A Pilot Study on the Efficacy, Acceptability, Tolerability and Feasibility of a Therapeutic Virtual Reality Application. https://clinicaltrials.gov/show/NCT04042090 [Internet]. 2019; Available from: https://www.cochranelibrary.com/central/doi/10.1002/central/CN-01966069/full
356.	Larivière C GD, Loisel P. An application of pattern recognition for the comparison of trunk muscles EMG waveforms between subjects with and without chronic low back pain during flexion-extension and lateral bending tasks. J Electromyogr Kinesiol. 10(4).
357.	Lehman GJ. Clinical considerations in the use of surface electromyography: three experimental studies. J Manipulative Physiol Ther. 25(5).
358.	Jorgensen MJ DKGKBCLKE, Marras WS. Significance of biomechanical and physiological variables during the determination of maximum acceptable weight of lift. Ergonomics. 1999;42(9):1216‐1232.
359.	Large RG, Lamb AM. Electromyographic (EMG) feedback in chronic musculoskeletal pain: a controlled trial. Pain. 17(2).
360.	Korhonen RK VAVEVR, Jurvelin JS. Can mechanical myotonometry or electromyography be used for the prediction of intramuscular pressure? Physiol Meas. 2005;26(6):951‐963.
361.	NCT02471339. Acceptance and Commitment Training for Adolescents and Young Adults With Neurofibromatosis Type 1, Plexiform Neurofibromas, and Chronic Pain. https://clinicaltrials.gov/show/NCT02471339 [Internet]. 2015; Available from: https://www.cochranelibrary.com/central/doi/10.1002/central/CN-01584497/full
362.	Ezenwa MO YYNM-NMMWHCTYSLFDLRJLD, Wilkie DJ. Randomized Pilot Study: a Mobile Technology-based Self-management Intervention for Sickle Cell Pain. West J Nurs Res. 2019;193945919878821.
363.	Kallesøe KH SAWRKFPØE, Rask CU. Comparing group-based acceptance and commitment therapy (ACT) with enhanced usual care for adolescents with functional somatic syndromes: a study protocol for a randomised trial. BMJ Open. 2016;6(9):e012743.
364.	EUCTR2004-000383-27-SE. A double-blind randomized placebo controlled crossover study of AZD7371 ER 5 mg bid, 20 mg bid and placebo treatment for one week on visceral perception and symptoms in patients with Irritable Bowel Syndrome. http://www.who.int/trialsearch/Trial2.aspx?TrialID=EUCTR2004-000383-27-SE [Internet]. 2004; Available from: https://www.cochranelibrary.com/central/doi/10.1002/centra…
365.	NCT04151121. Mindfulness in Chest Pain - a Feasibility Randomized Controlled Study. https://clinicaltrials.gov/show/NCT04151121 [Internet]. 2019; Available from: https://www.cochranelibrary.com/central/doi/10.1002/central/CN-02001666/full
366.	ISRCTN15043643. STEPFORWARD: patient acceptability of a novel prosthetic device. http://www.who.int/trialsearch/Trial2.aspx?TrialID=ISRCTN15043643 [Internet]. 2018; Available from: https://www.cochranelibrary.com/central/doi/10.1002/central/CN-01903481/full
367.	NCT02546466. Effects of Functional Taping on Static Postural Control in Patients With Non-specific Chronic Low Back Pain. https://clinicaltrials.gov/show/NCT02546466 [Internet]. 2015; Available from: https://www.cochranelibrary.com/central/doi/10.1002/central/CN-02043996/full
368.	NCT03630172. Dry Needling at the Thoracolumbar Junction on Measures of Sympathetic Outflow and Flexibility. https://clinicaltrials.gov/show/NCT03630172 [Internet]. 2018; Available from: https://www.cochranelibrary.com/central/doi/10.1002/central/CN-01662194/full
369.	Kallesoe KH SAWRKFPOE, Rask CU. Comparing group-based acceptance and commitment therapy (ACT) with enhanced usual care for adolescents with functional somatic syndromes: a study protocol for a randomised trial. BMJ Open. 2016;6(9) (no pagination).
370.	McCarthy C PL, Oldham J. The twitch response in spinal muscles with spinal manipulation: is it clinically relevant? Physiother (united kingdom). 2011;97:eS774‐.
371.	Alexandridis E ISMNCFEGCHPC, Plevris JN. Randomised clinical study: comparison of acceptability, patient tolerance, cardiac stress and endoscopic views in transnasal and transoral endoscopy under local anaesthetic. Aliment Pharmacol Ther. 2014;40(5):467‐476.
372.	Murphy CV CRCKA-RMBJKCL, Jones LM. Safety, feasibility and acceptability of patient-controlled anxiolysis with dexmedetomidine for burn care dressing changes. J Burn care Res. 2018;39:S98‐.
373.	Yeh ML CYCHYY, Lee TY. A randomized controlled trial of auricular acupressure in heart rate variability and quality of life for hypertension. Complement Ther Med. 23(2).
374.	NCT03877146. Calming Alternatives Learned During MRI-Guided Breast Biopsy. https://clinicaltrials.gov/show/NCT03877146 [Internet]. 2019; Available from: https://www.cochranelibrary.com/central/doi/10.1002/central/CN-01919213/full
375.	Kirienko A, Radak D. Clinical acceptability study of once-daily versus twice-daily micronized purified flavonoid fraction in patients with symptomatic chronic venous disease: a randomized controlled trial. Int Angiol. 35(4).
376.	NCT00515008. Tai Chi Mind-Body Therapy for Fibromyalgia. https://clinicaltrials.gov/show/NCT00515008 [Internet]. 2007; Available from: https://www.cochranelibrary.com/central/doi/10.1002/central/CN-02030906/full
377.	ISRCTN29129799. Anaesthetist-Controlled Compared with Effect-site Patient-maintained Target-controlled Sedation (ACCEPTS). http://www.who.int/trialsearch/Trial2.aspx?TrialID=ISRCTN29129799 [Internet]. 2018; Available from: https://www.cochranelibrary.com/central/doi/10.1002/central/CN-01909334/full
378.	Heger S KBWM, Lieberz K. Motivation for in-patient psychotherapy among patients of a psychosomatic pain clinic. Schmerz. 17(2).
379.	NCT00106275. Mindfulness-Based Stress Reduction Program as an Intervention in Patients With Fibromyalgia. https://clinicaltrials.gov/show/NCT00106275 [Internet]. 2005; Available from: https://www.cochranelibrary.com/central/doi/10.1002/central/CN-02013140/full
380.	Hess EP KMASNDKJABMBMEPLJABRNDMSATSIGTHH, Montori VM. The chest pain choice decision aid: a randomized trial. Circ Cardiovasc Qual Outcomes. 5(3).
381.	NCT01517217. Effect of Postoperative Girdle Following Abdominal Surgery on Pulmonary Function, Mobilisation and Postoperative Pain. https://clinicaltrials.gov/show/NCT01517217 [Internet]. 2012; Available from: https://www.cochranelibrary.com/central/doi/10.1002/central/CN-02019043/full
382.	Frank M MEJCRLBSLB, Hitchcock AM. Nalbuphine for obstetric analgesia. A comparison of nalbuphine with pethidine for pain relief in labour when administered by patient-controlled analgesia (PCA). Anaesthesia. 42(7).
383.	Vernig PM, Orsillo SM. Psychophysiological and self-reported emotional responding in alcohol-dependent college students: the impact of brief acceptance/mindfulness instruction. Cogn Behav Ther. 38(3).
384.	NCT03067740. Intraperitoneal Dexmedetomidine for Post-laparoscopic Appendicectomy Pain Management in Children. https://clinicaltrials.gov/show/NCT03067740 [Internet]. 2017; Available from: https://www.cochranelibrary.com/central/doi/10.1002/central/CN-01562326/full
385.	Schaffer JT HEPHJEKJATCADDBJROKPMZFDMLAIJHJMVM, Shah ND. Impact of a Shared Decision Making Intervention on Health Care Utilization: a Secondary Analysis of the Chest Pain Choice Multicenter Randomized Trial. Acad Emerg Med. 2018;25(3):293‐300.
386.	NCT03907813. Liposomal Bupivacaine After Cesarean Delivery. https://clinicaltrials.gov/show/NCT03907813 [Internet]. 2019; Available from: https://www.cochranelibrary.com/central/doi/10.1002/central/CN-01931219/full
387.	Wentworth LJ BLJTFKSCLBDCCSMTRTLR, Bauer BA. Massage therapy reduces tension, anxiety, and pain in patients awaiting invasive cardiovascular procedures. Prog Cardiovasc Nurs. 24(4).
388.	Sterling M JGVB, Kenardy J. Characterization of acute whiplash-associated disorders. Spine (Phila Pa 1976). 29(2).
389.	Shipton EA RJA, Blignaut RJ. An evaluation of analgesic efficacy and clinical acceptability of intravenous tramadol as an adjunct to propofol sedation for third molar surgery. Anesth Prog. 50(3).
390.	Korn L LRPNG-BAWT, Ryser R. A randomized trial of Polarity therapy for stress and pain reduction in American Indian and Alaska Native family dementia caregivers. BMC Complement Altern Med. 12.
391.	Murakami K KHHJFHMYNHMTTMOYSTHYMTEM, Joh T. Autonomic nervous responses in colorectal polypectomy: randomized controlled trial comparing air and carbon dioxide insufflation. Dig Endosc. 2016;28(2):203‐209.
392.	ACTRN12619000068167. A Pilot Randomised Control Trial to determine the acceptability and feasibility of providing early intervention with the Omo Neurexa shoulder Orthoses when compared to usual practice, in reducing the development of Hemiplegic shoulder pain post stroke. http://www.who.int/trialsearch/Trial2.aspx?TrialID=ACTRN12619000068167 [Internet]. 2019; Available from: https://www.cochrane…
393.	Brashear A. Evidence for the use of BoNT in the lower extremity. Toxicon. 2018;156:S11‐S12.
394.	ISRCTN28639953. Clinical acceptability study in patients suffering from acute hemorrhoidal disease comparing micronized purified flavonoid fraction (MPFF) 1000 mg tablet, to MPFF 500 mg tablet. http://www.who.int/trialsearch/Trial2.aspx?TrialID=ISRCTN28639953 [Internet]. 2014; Available from: https://www.cochranelibrary.com/central/doi/10.1002/central/CN-01852074/full
395.	NCT03535792. Nalbuphine Versus Fentanyl As Additives To Bupivacaine In Spinal Anaesthesia For Internal FixationI Of Tibia. https://clinicaltrials.gov/show/NCT03535792 [Internet]. 2018; Available from: https://www.cochranelibrary.com/central/doi/10.1002/central/CN-01659816/full
396.	Pierce MA HEPKJASNDBMBMEPLJABRNDMSATSIGTHH, Montori VM. The Chest Pain Choice trial: a pilot randomized trial of a decision aid for patients with chest pain in the emergency department. Trials. 11.
397.	NCT04091347. Depression and Pain Perseverance Through Empowered Recovery Intervention. https://clinicaltrials.gov/show/NCT04091347 [Internet]. 2019; Available from: https://www.cochranelibrary.com/central/doi/10.1002/central/CN-01984288/full
398.	Constantin JM PSFEC-CSGVBFFHCCGR, Bazin JE. Impact of sophrology on non-invasive ventilation tolerance in patients with acute respiratory failure. Ann Fr Anesth Reanim. 28(3).
399.	Thorniley A MDPRF, Acafrao E. Comparison of nalbuphine and pethidine for the relief of pain after caesarean section. South african Med J. 69(11).
400.	Armbrust W BJJCJ van RMASPJWN van WVK, Lelieveld OT. Design and acceptance of Rheumates@Work, a combined internet-based and in person instruction model, an interactive, educational, and cognitive behavioral program for children with juvenile idiopathic arthritis. Pediatr Rheumatol Online J. 2015;13:31.
401.	Ditto B, Barr RG. Psychophysiologic responses to a realistic laboratory abdominal pain stimulus. Pain. 38(3).
402.	Warth M KJKJWAFHTK, Bardenheuer HJ. Music therapy to promote psychological and physiological relaxation in palliative care patients: protocol of a randomized controlled trial. BMC Palliat Care. 13(1).
403.	ACTRN12617001129370. Feasibility and acceptability of pre-operative exercise to improve patient outcomes after major pelvic cancer surgery: a pilot randomised controlled trial. http://www.who.int/trialsearch/Trial2.aspx?TrialID=ACTRN12617001129370 [Internet]. 2017; Available from: https://www.cochranelibrary.com/central/doi/10.1002/central/CN-01885230/full
404.	ISRCTN75319519. A multicentre randomised research trial assessing the effectiveness and acceptability of a calf muscle exercise device for supportive treatment of venous leg ulcers. http://www.who.int/trialsearch/Trial2.aspx?TrialID=ISRCTN75319519 [Internet]. 2017; Available from: https://www.cochranelibrary.com/central/doi/10.1002/central/CN-01892676/full
405.	Reis EC REKSJLTSE, Holubkov R. Effective pain reduction for multiple immunization injections in young infants. Pediatr Res. 51(4).
406.	IRCT20190327043125N1. EFFECTS OF SPINAL MANIPULATION ON THORACIC SPINAL PAIN. http://www.who.int/trialsearch/Trial2.aspx?TrialID=IRCT20190327043125N1 [Internet]. 2019; Available from: https://www.cochranelibrary.com/central/doi/10.1002/central/CN-01973476/full
407.	NCT03708874. Pain Management of Emergency Laparoscopic Cholecystectomy in Patients With Acute Cholecystitis. https://clinicaltrials.gov/show/NCT03708874 [Internet]. 2018; Available from: https://www.cochranelibrary.com/central/doi/10.1002/central/CN-01706547/full
408.	NCT02466022. Dexmedetomidine for Sedation in Total Knee Replacements. https://clinicaltrials.gov/show/NCT02466022 [Internet]. 2015; Available from: https://www.cochranelibrary.com/central/doi/10.1002/central/CN-01552704/full
409.	ISRCTN53430167. Clinical acceptability study in patients suffering from chronic venous disease (CVD) comparing micronized purified flavonoid fraction (MPFF) 1000 mg, one tablet daily, to MPFF 500 mg tablet twice a day. http://www.who.int/trialsearch/Trial2.aspx?TrialID=ISRCTN53430167 [Internet]. 2014; Available from: https://www.cochranelibrary.com/central/doi/10.1002/central/CN-01822290/full
410.	NCT02430818. Comparing Ketamine and Morphine in the Treatment of Acute Fracture Pain. https://clinicaltrials.gov/show/NCT02430818 [Internet]. 2015; Available from: https://www.cochranelibrary.com/central/doi/10.1002/central/CN-01506116/full
411.	Ristic D, Ellrich J. Exercise-induced hypoalgesia differentially affects deep pain, cutaneous pain and innocuous somatosensation. Acta Physiol. 2015;213:63‐64.
412.	ChiCTR1900020630. The effect of local infiltration of ropivacaine in postoperative pain and ERAS. http://www.who.int/trialsearch/Trial2.aspx?TrialID=ChiCTR1900020630 [Internet]. 2019; Available from: https://www.cochranelibrary.com/central/doi/10.1002/central/CN-01949240/full
413.	Brzozowski A CTLJ, Mamcarz A. Usefulness of Soft Tissue Therapy in Patients with Shoulder Pain Syndrome. Ortop Traumatol Rehabil. 2019;21(5):329‐338.
414.	Truong CT RA, Morrison DE. Does the “magic glove” technique reduce venipuncture pain in adults? Anesth Analg. 2010;110(3 SUPPL. 1):S408.
415.	NCT03250494. Duloxetine and Dexamethasone for Improving Postoperative Pain. https://clinicaltrials.gov/show/NCT03250494 [Internet]. 2017; Available from: https://www.cochranelibrary.com/central/doi/10.1002/central/CN-01495759/full
416.	Abboud TK ZJGJLMSFMACGCMMM, Kurtz N. Transnasal butorphanol: a new method for pain relief in post-cesarean section pain. Acta Anaesthesiol Scand. 35(1).
417.	Edry R RVDY, Sessler DI. Preliminary Intraoperative Validation of the Nociception Level Index: a Noninvasive Nociception Monitor. Anesthesiology. 2016;125(1):193‐203.
418.	Rodriguez-Raecke R DBBMSABCBF, May A. Insular cortex activity is associated with effects of negative expectation on nociceptive long-term habituation. J Neurosci. 2010;30(34):11363‐11368.
419.	NCT03790098. Restorative-Flow Yoga to Decrease Pain and Inflammation. https://clinicaltrials.gov/show/NCT03790098.
420.	Primosch RE, Rolland-Asensi G. Comparison of topical EMLA 5% oral adhesive to benzocaine 20% on the pain experienced during palatal anesthetic infiltration in children. Pediatr Dent. 23(1).
421.	Leuchtgens H ATUCVEPRB, Resch KL. Effects of Kneippism, a standardized complex therapy, on pain, quality of life and use of medicines: cohort study with a one-year follow-up. Forsch Komplementarmed. 6(4).
422.	Angioli R DCNCPFCEVDNDPRRLF, Terranova C. Use of music to reduce anxiety during office hysteroscopy: prospective randomized trial. J Minim Invasive Gynecol. 21(3).
423.	Schiller J KTBJHKWAOAKCSCWTJLECBFSMKMGC, Fink MG. The best from East and West? Acupuncture and medical training therapy as monotherapies or in combination for adult patients with episodic and chronic tension-Type headache: study protocol for a randomized controlled trial. Trials. 2019;20(1).
424.	IRCT2017041216325N5. The effect of music therapy on pain of cesarean section. http://www.who.int/trialsearch/Trial2.aspx?TrialID=IRCT2017041216325N5 [Internet]. 2017; Available from: https://www.cochranelibrary.com/central/doi/10.1002/central/CN-01895121/full
425.	Ortega A GFMDOG, Carrasco L. Music therapy for pain and anxiety in nasal bone fracture reduction: randomized controlled clinical trial. Otolaryngol neck Surg. 159(1).
426.	NCT02895841. Patient-Empowered Mobile Technology in Hospitalized Patients (TRU-PAIN). https://clinicaltrials.gov/show/NCT02895841 [Internet]. 2016; Available from: https://www.cochranelibrary.com/central/doi/10.1002/central/CN-01580167/full
427.	NCT02840526. Thoracic Paravertebral Block in Pain Management After Renal Surgery. https://clinicaltrials.gov/show/NCT02840526 [Internet]. 2013; Available from: https://www.cochranelibrary.com/central/doi/10.1002/central/CN-02032437/full
428.	NCT00926718. The Effect of Rocuronium on the Response of Composite Variability Index (CVI) to Laryngoscopy. https://clinicaltrials.gov/show/NCT00926718 [Internet]. 2009; Available from: https://www.cochranelibrary.com/central/doi/10.1002/central/CN-01524504/full
429.	ISRCTN13924231. Virtual reality augmented exercise in multiple sclerosis patients. http://www.who.int/trialsearch/Trial2.aspx?TrialID=ISRCTN13924231 [Internet]. 2012; Available from: https://www.cochranelibrary.com/central/doi/10.1002/central/CN-01868541/full
430.	Schueler S PCLAJMMR, Gorges M. The effect of ketamine on depth of hypnosis indices during total intravenous anesthesia-a comparative study using a novel case replay system. Anesth Analg. 2018;127(1):107‐108.
431.	ChiCTR-INR-16007989. Current situation and intervention for bone marrow aspiration and lumbar puncture procedure pain in children with acute leukemia. http://www.who.int/trialsearch/Trial2.aspx?TrialID=ChiCTR-INR-16007989 [Internet]. 2016; Available from: https://www.cochranelibrary.com/central/doi/10.1002/central/CN-01842298/full
432.	Garland EL RSEBCE, Baker AK. Adverse childhood experiences predict autonomic indices of emotion dysregulation and negative emotional cue-elicited craving among female opioid-treated chronic pain patients. Dev Psychopathol. 2019;31(3):1101‐1110.
433.	NCT03967171. The Comparison of the Effect of Different Oxytocin Administrations on the Blood Loss During Cesarean Delivery. https://clinicaltrials.gov/show/NCT03967171 [Internet]. 2019; Available from: https://www.cochranelibrary.com/central/doi/10.1002/central/CN-01945148/full
434.	Loo CC TETHMYSW, Sia TH. Sedation for the conduct of lumbar epidural anaesthesia: a study using subanaesthetic dose of ketamine in combination with midazolam. Ann Acad Med singapore. 26(2).
435.	ISRCTN86184521. The LoDED study – safe & rapid chest pain management. http://www.who.int/trialsearch/Trial2.aspx?TrialID=ISRCTN86184521 [Internet]. 2018; Available from: https://www.cochranelibrary.com/central/doi/10.1002/central/CN-01897323/full
436.	ChiCTR-TRC-12003170. The influences of pre-filled syringe and PVC Infusion tube to propofol injection pain. http://www.who.int/trialsearch/Trial2.aspx?TrialID=ChiCTR-TRC-12003170 [Internet]. 2012; Available from: https://www.cochranelibrary.com/central/doi/10.1002/central/CN-01820885/full
437.	Børdahl PE RJCNJKU, Refsdal A. Laparoscopic sterilization under local or general anesthesia? A randomized study. Obstet Gynecol. 81(1).
438.	CTRI/2017/10/009995. Fentanyl and Femoral nerve block for pain relief for positioning for spinal anaesthesia for fracture femur surgery. http://www.who.int/trialsearch/Trial2.aspx?TrialID=CTRI/2017/10/009995 [Internet]. 2017; Available from: https://www.cochranelibrary.com/central/doi/10.1002/central/CN-01894746/full
439.	NCT04211701. Effects of Connective Tissue Massage and Classical Massage. https://clinicaltrials.gov/show/NCT04211701 [Internet]. 2019; Available from: https://www.cochranelibrary.com/central/doi/10.1002/central/CN-02053503/full
440.	Kentrup H SHMDTHJMS, Heimann G. Midazolam and ketamine as premedication in colonoscopies: a pharmacodynamic study. Int J Clin Pharmacol Ther. 32(2).
441.	Gradin M, Schollin J. The role of endogenous opioids in mediating pain reduction by orally administered glucose among newborns. Pediatrics. 115(4).
442.	Bron C WMFJL, Oostendorp RA. Treatment of myofascial trigger points in common shoulder disorders by physical therapy: a randomized controlled trial. BMC Musculoskelet Disord. 2007;8:107.
443.	Gutiérrez-Carmona FJ, Alvarez-Marín J. Randomized comparative clinical study of cryoanalgesia versus topical anesthesia in clear corneal phacoemulsification. J Cataract Refract Surg. 31(6).
444.	Poursalehan S NSAR, Mokmeli S. The effect of low-level laser on postoperative pain after elective cesarean section. Anesthesiol pain Med. 2018;8(6).
445.	IRCT20181214041963N1. Comparing the Effectiveness of Virtual Reality and Chewing Gum on intensity of pain, Anxiety and Mothers Satisfaction from Labor Experience. http://www.who.int/trialsearch/Trial2.aspx?TrialID=IRCT20181214041963N1 [Internet]. 2018; Available from: https://www.cochranelibrary.com/central/doi/10.1002/central/CN-01947660/full
446.	Krucoff MW CSWGCLMACSJELJDLKAMKBTM, Koenig HG. Integrative noetic therapies as adjuncts to percutaneous intervention during unstable coronary syndromes: monitoring and Actualization of Noetic Training (MANTRA) feasibility pilot. Am Heart J. 142(5).
447.	Alon E APG, Biro P. Intravenous postoperative pain management using nalbuphine and tramadol. A combination of continuous infusion and patient-controlled administration. Anaesthesist. 41(2).
448.	Wang DQ. Clinical observation on effect of auricular point injection combined with superficial anesthesia for nasal endoscopy surgery. Zhongguo zhenjiu. 29(8).
449.	Delen LA DZK, Oba S. Comparison of effectiveness on postoperative pain and analgesic consumption of intraperitoneal levobupivacaine in laparoscopic cholecystectomy operations. Anestezi Derg. 2018;26(3):180‐186.
450.	IRCT20180624040219N1. The effect of curative and thermotherapy on the severity of labor pain. http://www.who.int/trialsearch/Trial2.aspx?TrialID=IRCT20180624040219N1 [Internet]. 2018; Available from: https://www.cochranelibrary.com/central/doi/10.1002/central/CN-01905931/full
451.	Comparison of lornoxicam and low-dose tramadol for management of post-thyroidectomy pain. Agri agri dernegi’nin yayin organidir [journal turkish Soc Algol. 2016;28(4):183‐189.
452.	Ohrbach R BJGENMWdj, Dworkin SF. Psychophysiological assessment of stress in chronic pain: comparisons of stressful stimuli and of response systems. J-dent-res. 77(10).
453.	Yuxiang L LTJYXDWZWZXHSXWNXMYWMYGMGWWHZXHT, Jijun Z. Analgesia effect of a fixed nitrous oxide/oxygen mixture on burn dressing pain: study protocol for a randomized controlled trial. Trials. 2012;13.
454.	Koroglu A YHKBZSAH, Tuzuner F. Meperidine, ketamine and tramadol’s effects on postanesthesia shivering and pain in patients under general anaesthesia. Anesth Analg. 2016;123(3):595‐596.
455.	Choi EJ, Kim HM. Analgetic Effect of Chloral Hydrate in Pain Induced by Spinal Tap in Neonates. J korean Pediatr Soc. 40(7).
456.	Cicinelli E SLMBBTMLD, Di Naro E. Tolerability and cardiovascular complications of outpatient diagnostic minihysteroscopy compared with conventional hysteroscopy. J Am Assoc Gynecol Laparosc. 10(3).
457.	Kishtwaria J, Rana A. Ergonomic interventions in weeding operations for drudgery reduction of hill farm women of India. Work. 2012;41 Suppl 1:4349‐4355.
458.	Raouf A. Airway anaesthesia for awake fibreoptic intubation: combined regional block versus EMLA cream topicalization. Egypt J Anaesth. 20(1).
459.	IRCT201201158728N1. The effect of femoral block with bupivacaine in pain control of patients undergone hip nailing surgery. http://www.who.int/trialsearch/Trial2.aspx?TrialID=IRCT201201158728N1 [Internet]. 2012; Available from: https://www.cochranelibrary.com/central/doi/10.1002/central/CN-01870565/full
460.	Schmid S MM, Gutierrez G. Effect of knee joint cooling on the electromyographic activity of lower extremity muscles during a plyometric exercise. Physiother (united kingdom). 2011;97:eS1110‐eS1111.
461.	Weldon BC CM, White PF. Pediatric PCA: the role of concurrent opioid infusions and nurse-controlled analgesia. Clin J Pain. 9(1).
462.	Sonbul ZM IOMZAA, Ramzy EE. Retrobulbar ropivacaine/lidocaine mixture versus bupivacaine/lidocaine for cataract surgery: a double blind study. Egypt J Anaesth. 19(4).
463.	Atli A, Dogra S. Zonisamide in the treatment of painful diabetic neuropathy: a randomized, double-blind, placebo-controlled pilot study. Pain Med. 6(3).
464.	EUCTR2004-004394-28-GB. The use of local anasthesia for pain control in children undergoing dental general anaesthesia - Pain control in children having a dental general anaesthesia. http://www.who.int/trialsearch/Trial2.aspx?TrialID=EUCTR2004-004394-28-GB [Internet]. 2005; Available from: https://www.cochranelibrary.com/central/doi/10.1002/central/CN-01858338/full
465.	Yamashita K KTOSKA, Sugimura M. The Effects of Music Listening During Extraction of the Impacted Mandibular Third Molar on the Autonomic Nervous System and Psychological State. J oral Maxillofac Surg. 77(6).
466.	Curtis SJ JHASVB, Klassen T. A randomized controlled trial of sucrose and/or pacifier as analgesia for infants receiving venipuncture in a pediatric emergency department. BMC Pediatr. 7.
467.	IRCT20190429043421N1. Effect of Fatih massage on carpal tunnel syndrome. http://www.who.int/trialsearch/Trial2.aspx?TrialID=IRCT20190429043421N1 [Internet]. 2019; Available from: https://www.cochranelibrary.com/central/doi/10.1002/central/CN-01973787/full
468.	ISRCTN86818215. Reducing unnecessary admissions for chest pain with the Manchester Acute Coronary Syndromes (MACS) decision rule. http://www.who.int/trialsearch/Trial2.aspx?TrialID=ISRCTN86818215 [Internet]. 2013; Available from: https://www.cochranelibrary.com/central/doi/10.1002/central/CN-01805735/full
469.	Turan A WPFKBMDTMPZ, Yavuz E. Gabapentin: an alternative to the cyclooxygenase-2 inhibitors for perioperative pain management. Anesth Analg. 102(1).
470.	Bonfreschi V GEMFCNACGSRDR, Barbieri A. Analgesia during abdominal aortic aneurysm endovascular repair: remifentanil vs. fentanyl-midazolam--a randomized controlled trial. Eur J Anaesthesiol. 26(9).
471.	Ayatollahi V VMHM, Behdad S. Two Different Concentrations of Ketofol for Procedural Sedation and Analgesia in Closed Reduction of Nasal Fracture. J Craniofac Surg. 2016;27(4):996‐1000.
472.	McCain GA BDAMFM, Halliday PD. A controlled study of the effects of a supervised cardiovascular fitness training program on the manifestations of primary fibromyalgia. Arthritis Rheum. 31(9).
473.	Taddio A OAETRSB, Koren G. A systematic review of lidocaine-prilocaine cream (EMLA) in the treatment of acute pain in neonates. Pediatrics. 101(2).
474.	Naja MZ ZMF, Lönnqvist PA. Nerve-stimulator guided paravertebral blockade vs. general anaesthesia for breast surgery: a prospective randomized trial. Eur J Anaesthesiol. 20(11).
475.	Gurnani A SPKRRS, Bhattacharya A. Analgesia for acute musculoskeletal trauma: low-dose subcutaneous infusion of ketamine. Anaesth Intensive Care. 24(1).
476.	Al-Sadek WM RSN, Selim MA. Ultrasound guided transversus abdominis plane block in pediatric patients undergoing laparoscopic surgery. Egypt J Anaesth. 30(3).
477.	Breivik H NHF-ECASVGTO, Lagerkranser M. Reducing risk of spinal haematoma from spinal and epidural pain procedures. Scand J pain. 2018;18(2):129‐150.
478.	ISRCTN12965286. Cognitive functional therapy for low back pain: a feasibility randomised controlled trial. http://www.who.int/trialsearch/Trial2.aspx?TrialID=ISRCTN12965286 [Internet]. 2019; Available from: https://www.cochranelibrary.com/central/doi/10.1002/central/CN-01973071/full
479.	NCT03064633. Dexamethasone Versus Dexmedetomidine. https://clinicaltrials.gov/show/NCT03064633 [Internet]. 2017; Available from: https://www.cochranelibrary.com/central/doi/10.1002/central/CN-01562253/full
480.	NCT01835262. Low Dose Ketamine Versus Morphine for Moderate to Severe Pain in the Emergency Department. https://clinicaltrials.gov/show/NCT01835262 [Internet]. 2013; Available from: https://www.cochranelibrary.com/central/doi/10.1002/central/CN-01541689/full
481.	RBR-69zxf4. Pain and child anxiety perceived during atraumatic and conventional restorative treatments by 5-to 8-yr-old school children. http://www.who.int/trialsearch/Trial2.aspx?TrialID=RBR-69zxf4 [Internet]. 2016; Available from: https://www.cochranelibrary.com/central/doi/10.1002/central/CN-01827470/full
482.	Priya K RS, Goel N. Comparison of combined hormonal vaginal ring and low dose combined oral hormonal pill for the treatment of idiopathic chronic pelvic pain: a randomised trial. Eur J Obstet Gynecol Reprod Biol. 207.
483.	Gonzalez R D-L-R-RIM-HA, Dominguez-Cherit G. Should patients undergoing a bronchoscopy be sedated? Acta Anaesthesiol Scand. 2003;47(4):411‐415.
484.	Karl A BABASMSMKWSBWERPGTGC, Stief C. A new concept for early recovery after surgery for patients undergoing radical cystectomy for bladder cancer: results of a prospective randomized study. J Urol. 191(2).
485.	Reznik DS JAHCJW, English J. Comparative efficacy of 2 topical anesthetics for the placement of orthodontic temporary anchorage devices. Anesth Prog. 56(3).
486.	EUCTR2011-004496-37-FI. Efficacy and safety of ibuprofen 5% gel compared to placebo gel in patients who have uncomplicated ankle injuries with pain. http://www.who.int/trialsearch/Trial2.aspx?TrialID=EUCTR2011-004496-37-FI [Internet]. 2011; Available from: https://www.cochranelibrary.com/central/doi/10.1002/central/CN-01850501/full
487.	Chae J. Neuromuscular electrical stimulation for motor relearning in hemiparesis. Phys Med Rehabil Clin N Am. 2003;14(1 SUPPL.):S93‐S109.
488.	Neset A BTSFTMHMRJOSOTM, Kramer-Johansen J. A randomized trial on elderly laypersons’ CPR performance in a realistic cardiac arrest simulation. Acta Anaesthesiol Scand. 2012;56(1):124‐131.
489.	McCain GA. Role of physical fitness training in the fibrositis/fibromyalgia syndrome. Am J Med. 81(3A).
490.	Guidon M, McGee H. Recruitment to clinical trials of exercise: challenges in the peripheral arterial disease population. Physiotherapy. 99(4).
491.	EUCTR2005-005365-11-AT. A randomised, 2-arm, parallel group study assessing efficacy and tolerability of titrated transdermal buprenorphine in patients with moderate to severe chronic non malignant pain - Titrated transdermal buprenorphine patch in moderate to severe chronic pai. http://www.who.int/trialsearch/Trial2.aspx?TrialID=EUCTR2005-005365-11-AT [Internet]. 2005; Available from: https://ww…
492.	Schultze H BC v PA, Limbacher K. Conception and evaluation of a group therapy intervention for patients with chronic pain disorders and applications for early retirement pensions. Rehabilitation (Stuttg). 47(4).
493.	Abdallah NM BAHYRBZH V, Abbas DN. Ultrasound-guided continuous serratus anterior plane block: dexmedetomidine as an adjunctive analgesic with levobupivacaine for post-thoracotomy pain. A prospective randomized controlled study. J Pain Res. 2019;12:1425‐1431.
494.	Kshettry VR CLFHSJSS, Kummer B. Complementary alternative medical therapies for heart surgery patients: feasibility, safety, and impact. Ann Thorac Surg. 81(1).
495.	Striebel HW, Hackenberger J. Comparison of tramadol/metamizole infusion versus combined tramadol infusion and ibuprofen suppositories for postoperative pain management after hysterectomy. Anaesthesist. 41(6).
496.	Koscielniak-Nielsen ZJ, Hesselbjerg L. Intra-arterial regional anaesthesia for hand surgery: a dose-finding study. Acta Anaesthesiol Scand. 41(2).
497.	Bartoszek MW MAHK-SHCHKB, Plunkett AR. An observational feasibility study to assess the safety and effectiveness of intranasal fentanyl for radiofrequency ablations of the lumbar facet joints. J Pain Res. 2017;10:359‐364.
498.	Evcik D KB, Gökçen E. The effects of balneotherapy on fibromyalgia patients. Rheumatol Int. 22(2).
499.	EUCTR2011-004702-17-IE. Comparison of two local anaesthetic techniques for the post-operative management of acute pain following major abdominal surgery. http://www.who.int/trialsearch/Trial2.aspx?TrialID=EUCTR2011-004702-17-IE [Internet]. 2011; Available from: https://www.cochranelibrary.com/central/doi/10.1002/central/CN-01877847/full
500.	Gravino E GSGMSMGN, Gily B. Comparison of two protocols of conscious analgosedation in video-assisted talc pleurodesis. Minerva Anestesiol. 71(4).
501.	Smith KN KDJ, McDonald SB. Spinal 2-chloroprocaine: a dose-ranging study and the effect of added epinephrine. Anesth Analg. 2004;98(1):81‐8, table of contents.
502.	Desjardins M GSGNLD, Gravel J. A randomized double-blind trial comparing the effect on pain of an oral sucrose solution versus placebo in children 1 to 3 months old needing urethral catheterization. Can J Emerg Med. 2016;18:S42‐S43.
503.	Butron-Lopez FG G-BLAP-GDA-CAS-SFJ, Garcia-Zarco J. Ketorolac tromethamine and sodium parecoxib as adjuvants to general surgery: their effects above the transoperative requirements of fentanyl citrate. Rev Mex Anestesiol. 27(3).
504.	Alix-Seguin L DMGNLDGJ, Gouin S. Effect on pain of an oral sucrose solution versus placebo in children 1 to 3 months old needing nasopharyngeal aspiration; A randomized controlled trial. Can J Emerg Med. 2017;19:S73‐.
505.	Desjardins M-P GNCSMSLD, Gouin S. A randomized double-blind trial comparing the effect on pain of an oral sucrose solution versus placebo in children 1 to 3 months old needing venipuncture. Acad Emerg Med. 2014;21(5 SUPPL. 1):S195‐S196.
506.	EUCTR2011-004497-28-FI. Efficacy and safety of ibuprofen 5 % roll-on gel compared to placebo roll-on gel in patients who have uncomplicated ankle injuries with pain. http://www.who.int/trialsearch/Trial2.aspx?TrialID=EUCTR2011-004497-28-FI [Internet]. 2011; Available from: https://www.cochranelibrary.com/central/doi/10.1002/central/CN-01858895/full
507.	Yasuda H HNKMKAKRYTBYAL, Nakajo K. Efficacy and safety of 40 mg or 60 mg duloxetine in Japanese adults with diabetic neuropathic pain: results from a randomized, 52-week, open-label study. J Diabetes Investig. 2016;7(1):100‐108.
508.	Sheta SA A-SMA, Abdelhalim AA. Intranasal dexmedetomidine vs midazolam for premedication in children undergoing complete dental rehabilitation: a double-blinded randomized controlled trial. Paediatr Anaesth. 24(2).
509.	Sloan MH CPFKPK, Gross JB. Sevoflurane versus isoflurane: induction and recovery characteristics with single-breath inhaled inductions of anesthesia. Anesth Analg. 82(3).
510.	Semsroth M, Hiesmayr M. Continuous application of morphine is more effective than a bolus administration in the postoperative analgesia and sedation of children. Anaesthesist. 39(10).
511.	Imani F MYMRSEFKMR, Hosseini SR. Intrarectal lidocaine-diltiazem-meperidine gel for transrectal ultrasound guided prostate biopsy. Anesthesiol pain Med. 2015;5(3).
512.	Alix-Seguin L DMGNLDGJ, Gouin S. Effect on pain of an oral sucrose solution versus placebo in children 1 to 3 months old needing nasopharyngeal aspiration; A randomized controlled trial. Can J Emerg Med. 2017;19:S73‐.
513.	Boellaard TN van der PMPHMWESPJSLJKGRJHTJAW, Stoker J. A multi-centre randomised double-blind placebo-controlled trial to evaluate the value of a single bolus intravenous alfentanil in CT colonography. BMC Gastroenterol. 2013;13(1).
514.	Glenski JA FRHLGAYS, Glascock J. Low-dose sufentanil as a supplement to halothane/N2O anaesthesia in infants and children. J Can d’anesthesie [Canadian J anaesthesia]. 35(4).
515.	Seeling W KJ, Schneider E. Postoperative peridural analgesia via catheter following abdominal surgery. Peridural bupivacaine versus buprenorphine. Reg Anaesth. 13(3).
516.	Hanser S. Evidence-based music therapy protocols in integrative medicine and health. BMC Complement Altern Med. 2017;17.
517.	Khoshrang H FFAAEDARZ, Ebrahimpour N. The comparison of premedication effect of intra-nasal dexmedetomidine and midazolam in sedation anxiety level and ease of separation from parents in children for elective surgery. Reg Anesth Pain Med. 2015;40(5 SUPPL. 1):e190.
518.	NCT01872481. Effects of Repetitive Transcranial Magnetic Stimulation in the Treatment of Phantom Limb Pain in Landmine Victims: ANTARES. https://clinicaltrials.gov/show/NCT01872481 [Internet]. 2013; Available from: https://www.cochranelibrary.com/central/doi/10.1002/central/CN-01542664/full
519.	Nayak RP LD, Matuschak GM. Portopulmonary hypertension. Curr Gastroenterol Rep. 2009;11(1):56‐63.
520.	Striebel HW, Hackenberger J. A comparison of a tramadol/metamizole infusion with the combination tramadol infusion plus ibuprofen suppositories for postoperative pain management following hysterectomy. Anaesthesist. 41(6).
521.	Demiraran Y KB, Akman RY. A comparison of the postoperative analgesic efficacy of single-dose epidural tramadol versus morphine in children. Br J Anaesth. 95(4).
522.	Surbey GD AGMCFW, Hamilton PP. Effects of naloxone on exercise performance. J Appl Physiol [Internet]. 1984;57(3):674‐679. Available from: https://www.cochranelibrary.com/central/doi/10.1002/central/CN-00192654/full
523.	Lehmann KA KR, Ueki M. The clinical significance of drug interactions between opiates and calcium antagonists. A randomized double-blind study using fentanyl and nimodipine within the framework of postoperative intravenous on-demand analgesia. Anaesthesist. 38(3).
524.	Mayer R PKJPKMPCKZYBDCDJDAHPLJRMRMEMNJCSGRWJWAJKJWNLM, Foster HE. A randomized controlled trial of intravesical bacillus calmette-guerin for treatment refractory interstitial cystitis. J Urol. 173(4).
525.	Atallah MM SAAAMYM, Demian AD. Low-dose bupivacaine spinal anaesthesia for percutaneous nephrolithotomy: the suitability and impact of adding intrathecal fentanyl. Acta Anaesthesiol Scand. 50(7).
526.	Hook PC, Lavery KM. New intravenous sedative combinations in oral surgery: a comparative study of nalbuphine or pentazocine with midazolam. Br J Oral Maxillofac Surg. 26(2).
527.	Hasenbos M van EJGM, Crul JF. Post-operative analgesia by epidural versus intramuscular nicomorphine after thoracotomy. Part I. Acta Anaesthesiol Scand. 29(6).
528.	Lehmann TR RDW, Spratt KF. The impact of patients with nonorganic physical findings on a controlled trial of transcutaneous electrical nerve stimulation and electroacupuncture. Spine (Phila Pa 1976). 8(6).
529.	Wahbeh H, Nelson M. iRest Meditation for Older Adults with Depression Symptoms: a Pilot Study. Int J Yoga Therap. 2019;29(1):9‐17.
530.	Pitombo PF BRMMMA, Modolo NS. Selective suprascapular and axillary nerve block provides adequate analgesia and minimal motor block. Comparison with interscalene block. Brazilian J Anesthesiol. 2013;63(1):45‐51.
531.	Werk LN LMA-WS, Loveless EA. Comparing the effectiveness of modified forearm and conventional minidose intravenous regional anesthesia for reduction of distal forearm fractures in children. J Pediatr Orthop. 28(4).
532.	Joel S JACVTNARN, Kaliaperumal I. Low-dose ketamine infusion for labor analgesia: a double-blind, randomized, placebo controlled clinical trial. Saudi J Anaesth. 2014;8(1):6‐10.
533.	Hannallah RS BSBCWMWABLM, Norden JM. Propofol: effective dose and induction characteristics in unpremedicated children. Anesthesiology. 74(2).
534.	Xu W ZNNMWB, Fang H. The comparative study on the combination of ketorolac tromethamine and sufentanil for postoperative analgesia in patients receiving traumatic lower limb surgery: a randomized controlled trial. Int J Clin Exp Med. 2016;9(2):2969‐2976.
535.	NCT03166358. Yoga for Pediatric Tension-Type Headache. https://clinicaltrials.gov/show/NCT03166358 [Internet]. 2017; Available from: https://www.cochranelibrary.com/central/doi/10.1002/central/CN-01494468/full
536.	Krner-Herwig B. Psychological treatments for pediatric headache. Expert Rev Neurother. 11(3).
537.	Kim K-W HSKHSKTAJSH-SKY-KOJ-YHT-YLHIS-I, Park H-J. Physiological impact of nanoporous acupuncture needles: laser Doppler perfusion imaging in healthy volunteers. PLoS One. 2019;14(12).
538.	Vekerdy-Nagy Z SESZSETIBZ, Szekanecz Z. A double-blind, sham controlled prospective trial on the efficacy of pulsating electromagnetic field therapy in osteoarthritis using a new therapy device magneter FX. Ann Rheum Dis. 71.
539.	Gouda N EGM, Raouf A. Clinical comparison of single agent anaesthesia with sevoflurane versus total intravenous anaesthesia with propofol in preschool children undergoing day case surgery. Egypt J Anaesth. 19(1).
540.	Thorlund JB REM, Aagaard P. Neuromuscular function during stair descent in meniscectomized patients and controls. Med Sci Sports Exerc. 2011;43(7):1272‐1279.
541.	Sadrolsadat SH MARMRSKMRKPNA, Amirjamshidi A. A prospective randomized trial comparing the technique of spinal and general anesthesia for lumbar disk surgery: a study of 100 cases. Surg Neurol. 71(1).
542.	Rose O WIJCM-KDRI, Koeberlein-Neu J. The WestGem study: medication management in the elderly. Int J Clin Pharm. 2015;37(2):405‐406.
543.	CTRI/2017/10/010269. Study to compare level of anxiety, sedation, fluctuation in vital parameters, smooth recovery from anesthesia and adverse effects after giving either dexmedetomidine or ketamine intranasaly prior to surgery in children. http://www.who.int/trialsearch/Trial2.aspx?TrialID=CTRI/2017/10/010269 [Internet]. 2017; Available from: https://www.cochranelibrary.com/central/doi/10.1002/c…
544.	Stubbig K BHBH, Jürs G. Optimized analgesic sedation techniques for ESWL. Anasthesiol Intensivmed Notfallmedizin, Schmerztherapie. 26(6).
545.	Capogna G CM, Columb MO. Minimum analgesic doses of fentanyl and sufentanil for epidural analgesia in the first stage of labor. Anesth Analg. 96(4).
546.	Sairam K KEHDBG, McNicholas T. Oral sildenafil (Viagra) in male erectile dysfunction: use,efficacy and safety profile in an unselected cohort presenting to a Britishdistrict general hospital. BMC Urol. 2002;2:1‐7.
547.	Singh R GM, Vajifdar H. A randomized controlled trial to compare fentanyl-propofol and ketamine-propofol combination for procedural sedation and analgesia in laparoscopic tubal ligation. Saudi J Anaesth. 2013;7(1):24‐28.
548.	Jung S-W JDHSYCMIHYHJSISSRKJBPSH, Lee MS. Transenteral Bowel Preparation for Colonoscopy Is More Comfortable than the Traditional Method with No Inferiority in Efficacy. Dig Dis Sci. 2014;60(1):54‐64.
549.	Lauruschkus K HIWL, Nordmark E. Participation in physical activities for children with physical disabilities: feasibility and effectiveness of individualised physical activity referrals. Physiother (united kingdom). 2015;101:eS838‐.
550.	Rupinski M RJPJPKBHRTRGN-DEBWNA, Butruk E. Prospective evaluation of X-Prep and fortrans for bowel cleansing - A randomized study. Gastroenterol Pol. 2002;9(1):31‐38.
551.	Jorge V MA-RMMMBNB-P, Francisco R-R. Moxibustion applied at home for non-vertex presentation: a multicentre randomised controlled clinical trial. Eur J Integr Med. 4.
552.	McCutcheon CA ORMSDADMJ, McGlade DP. A comparison of dexmedetomidine versus conventional therapy for sedation and hemodynamic control during carotid endarterectomy performed under regional anesthesia. Anesth Analg. 102(3).
553.	Imarengiaye CO AFDADDAIIOCE, Ogunsakin AT. Subarachnoid bupivacaine and pethidine for caesarean section: assessment of quality of perioperative analgesia and side effects. Niger Postgrad Med J. 2011;18(3):200‐204.
554.	NCT02505503. York Study of Unloading Shoes for Vascular Intermittent Claudication. https://clinicaltrials.gov/show/NCT02505503 [Internet]. 2015; Available from: https://www.cochranelibrary.com/central/doi/10.1002/central/CN-02033036/full
555.	NCT03642860. The Effect of Triheptanoin on Fatty Acid Oxidation and Exercise Tolerance in Patients With Glycogenoses. https://clinicaltrials.gov/show/NCT03642860 [Internet]. 2018; Available from: https://www.cochranelibrary.com/central/doi/10.1002/central/CN-01662523/full
556.	ChiCTR1800015843. A Multicenter Clinical Study of Acoustic Thrombolysis for Improvement of Myocardial Microcirculatory Perfusion and Prognosis in Patients with Acute Myocardial Infarction. http://www.who.int/trialsearch/Trial2.aspx?TrialID=ChiCTR1800015843 [Internet]. 2018; Available from: https://www.cochranelibrary.com/central/doi/10.1002/central/CN-01898696/full
557.	NCT03199495. Efficacy of Electroacupuncture on Acute Abdomen Emergency Care. https://clinicaltrials.gov/show/NCT03199495 [Internet]. 2017; Available from: https://www.cochranelibrary.com/central/doi/10.1002/central/CN-01588830/full
558.	Nguyen C PCGSFASKZNQLBBMRML-CM-MPS, Rannou F. Tumor necrosis factor-aalpha blockade in recurrent and disabling chronic sciatica associated with post-operative peridural lumbar fibrosis: results of a double-blind, placebo randomized controlled study. Arthritis Res Ther. 2015;17(1) (no pagination).
559.	Li Z YYHJBCLXLXXJZXXJHDLZWGSJJFZL, Rooney T. Efficacy and safety of Baricitinib in Mtx-Ir Chinese patients with rheumatoid arthritis: 52 week results from a phase 3 study. Int J Rheum Dis. 2018;21:3‐.
560.	Ikaheimo TM LMVRHHERNPJMMHAJ, Jaakkola JJK. Good safety practice in a randomized controlled trial (CadColdEx) involving increased cardiac workload in patients with coronary artery disease. BMC Cardiovasc Disord. 2019;19(1).
561.	Fuller L E-ADBBCMSGMS, Holland A. Upper limb rehabilitation after lung transplantation (BSLTX)-a randomised controlled trial. Transpl Int. 30.
562.	Marenco JL PMNFJMFGBJSDAABMEIZAHMTFAR, Mauleon D. A multicentre, randomised, double-blind study to compare the efficacy and tolerability of dexketoprofen trometamol versus diclofenac in the symptomatic treatment of knee osteoarthritis. Clin Drug Investig. 2000;19(4):247‐256.
563.	ChiCTR1900021665. Acupuncture for Peripheral Neuropathy Induced by A/EC-T Chemotherapy in Early-Stage and Mid-Term Breast Cancer: a Randomized, Controlled, Trial. http://www.who.int/trialsearch/Trial2.aspx?TrialID=ChiCTR1900021665.
564.	Watson KR, Shah M V. Clinical comparison of “single agent” anaesthesia with sevoflurane versus target controlled infusion of propofol. Br J Anaesth. 85(4).
565.	Romanelli M DVBMSMC, Martini P. Efficacy and tolerability of “Fitostimoline® antibiotico” soaked gauzes in the topical treatment of cutaneous sores, ulcers and burns, complicated with bacterial contamination. An open-label, controlled, randomised, multicentre, parallel group. Gazz medica Ital Arch per LE Sci mediche. 167(6).
566.	Tekin EA TNAACSTQ, Ersoy A. Comparison of analgesic effects of single dose and divided doses intraarticular buptvacaine, fentanyl and prednisolone administration in arthroscopic knee surgery. Nobel Med. 2012;8(3):91‐97.
567.	Lullaby effect with motherâ€TMs voice on respiratory rate and the speed of its return to the pre-suction state in intubated preterm infants, during tracheal tube suction kerman, afzali pour hospital 2016. Electron J Gen Med. 2019;16(1).
568.	Fuller LM E-ADBBCMSGMS, Holland AE. Upper limb rehabilitation after lung transplantation: a randomised controlled trial. J Hear lung Transplant. 36(4).
569.	Wang J-W ZZ-QCY-DWC-H, Zhu X-L. A risk score for No reflow in patients with ST-segment elevation myocardial infarction after primary percutaneous coronary intervention. Clin Cardiol. 2015;38(4):208‐215.
570.	Ounnoughene Z DDLHJYLAVJFTDB, Weber S. Arrhythmogenic effects of extracorporal lithotripsy in desynchronised mode with a later generation lithotriptor: EFFETS ARYTHMOGENES DE LA LITHOTRIPSIE EXTRACORPORELLE EN MODE DESYNCHRONISE AVEC UN LITHOTRIPTEUR DE DERNIERE GENERATION. Arch Mal Coeur Vaiss [Internet]. 1998;91(3):317‐322. Available from: https://www.cochranelibrary.com/central/doi/10.1002/cen…
571.	Shumaker RC ZMRMFJMGAJ, Darpo B. Effect of lenvatinib (E7080) on the QTc interval: results from a thorough QT study in healthy volunteers. Cancer Chemother Pharmacol. 2014;73(6):1109‐1117.
572.	Kumar A SUSSGNKCM, Kumar M. Midazolam for preanaesthetic medication in children: nasal vs oral administration. J Anaesthesiol Clin Pharmacol. 18(4).
573.	Miao J SJQYWY, Liang M. Safety and pharmacokinetics of escalating single doses of injectable cefetamet sodium in healthy volunteers. Clin Pharmacol Ther. 2013;93:S56.
574.	Pan ZG, Qian B. Effects of adding different doses of clonidine to intrathecal bupivacaine for spinal anesthesia in cesarean section. Clin Exp Obstet Gynecol. 2016;43(5):727‐732.
575.	Moka E AESI, Vadalouca A. Cardiovascular patients: regional anesthesia revisited. Reg Anesth Pain Med. 2014;39(5):e93‐e96.
576.	NCT02574507. Behavioral Weight and Symptom Management for Breast Cancer Survivors and Partners. https://clinicaltrials.gov/show/NCT02574507 [Internet]. 2015; Available from: https://www.cochranelibrary.com/central/doi/10.1002/central/CN-01492897/full
577.	Janssens H JMFJ, Flendrie M. On the incidence of gout flares in primary care: a retrospective cohort study. Ann Rheum Dis Conf Annu Eur Congr Rheumatol EULAR 2017 Spain. 2017;76(Supplement 2):369.
578.	McDermott CJ BMJMCCCLBWOBSKCJCHDSARBSBABRBSBSCDREJEMFPGSHHHCOHPIIKDLR, Shaw PJ. DiPALS: diaphragm pacing in patients with amyotrophic lateral sclerosis - A randomised controlled trial. Health Technol Assess (Rockv). 20(45).
579.	Laedermann A TJCP, Schwitzguébel AJP. Postoperative mobilization after rotator cuff repair: sling versus nothing: a randomized prospective study. Am Acad Orthop Surg.
580.	Maxwell LG YMWRC, Niebyl JR. Penile nerve block for newborn circumcision. Obstet Gynecol. 70(3 Pt 1).
581.	Mueller ME GMOWL, Olson WH. Gabapentin for relief of upper motor neuron symptoms in multiple sclerosis. Arch Phys Med Rehabil. 78(5).
582.	Aghdaii N ZMFSZ, Azarfarin R. Hemodynamic responses to two different anesthesia regimens in compromised left ventricular function patients undergoing coronary artery bypass graft surgery: etomidate-midazolam versus propofol-ketamine. Anesthesiol pain Med. 2015;5(3).
583.	Patterson KW CPBMJPOCA, Cunningham AJ. Propofol sedation for outpatient upper gastrointestinal endoscopy: comparison with midazolam. Br J Anaesth. 67(1).
584.	Arya A SM, Gurwara AK. A comparison of thiopentone sodium, propofol and midazolam for electroconvulsive therapy. J Anaesthesiol Clin Pharmacol. 24(3).
585.	ChiCTR-TRC-13003747. The research of the monitoring, prevention and treatment of key technology of cardiovascular disease and its risk factors. http://www.who.int/trialsearch/Trial2.aspx?TrialID=ChiCTR-TRC-13003747 [Internet]. 2013; Available from: https://www.cochranelibrary.com/central/doi/10.1002/central/CN-01821307/full
586.	NCT00566683. Comparison Between Nurse-Administered Propofol Sedation and Diazemuls / Pethidine in Outpatient Colonoscopy. https://clinicaltrials.gov/show/NCT00566683 [Internet]. 2007; Available from: https://www.cochranelibrary.com/central/doi/10.1002/central/CN-01515927/full
587.	Linden C. Therapeutic potential of prostaglandin analogues in glaucoma. Expert Opin Investig Drugs. 2001;10(4):679‐694.
588.	Zhifeng H SZWLMMXCZLHCH-XCLM, Hanhua L. A prospective randomized controlled study on median sternotomy closure with titanium plate fixation in high risk patients. J Am Coll Cardiol. 64(16).
589.	NCT02789800. Patient-Centred Innovations for Persons With Multimorbidity - Quebec. https://clinicaltrials.gov/show/NCT02789800 [Internet]. 2016; Available from: https://www.cochranelibrary.com/central/doi/10.1002/central/CN-01558746/full
590.	NCT02742597. Patient-Centred Innovations for Persons With Multimorbidity - Ontario. https://clinicaltrials.gov/show/NCT02742597 [Internet]. 2016; Available from: https://www.cochranelibrary.com/central/doi/10.1002/central/CN-01557468/full
591.	Moore PA CMAMJACACCAH, Wilkinson LA. Oral transmucosal fentanyl pretreatment for outpatient general anesthesia. Anesth Prog. 47(2).
592.	Pastuovic MN CME, Burton RG. Propofol: an alternative general anesthetic for outpatient oral surgery. J oral Maxillofac Surg. 54(8).
593.	Christo PJ HG, Maine DN. Post-herpetic neuralgia in older adults: evidence-based approaches to clinical management. Drugs Aging. 2007;24(1):1‐19.
594.	Bastola P BH, Wig J. Comparative evaluation of propofol, sevoflurane and desflurane for neuroanaesthesia: a prospective randomised study in patients undergoing elective supratentorial craniotomy. Indian J Anaesth. 2015;59(5):287‐294.
595.	Barbanoj M-J ARG-GCPMGI, Jane F. Eberconazole cream: topical and general tolerability, sensitisation potential, and systemic availability. Methods Find Exp Clin Pharmacol. 2005;27(4):227‐234.
596.	Sharma SK, Leveno KJ. Regional analgesia and progress of labor. Clin Obstet Gynecol. 2003;46(3):633‐645.
597.	Mehaffey JH HRFATMCCKKIUG, Robinson WP. Lower extremity bypass is associated with lower short-term major adverse limb events and equivalent major adverse cardiac events compared with endovascular intervention in a national cohort with critical limb ischemia. J Vasc Surg. 2017;65(1):e4‐e5.
598.	Kumar A SDKSEDB, Gogoi B. Comparison of peripheral nerve stimulator versus ultrasonography guided axillary block using multiple injection technique. Indian J Anaesth. 2014;58(6):700‐704.
599.	Eberl S PBBJJ, Hollmann MW. Safety and effectiveness using dexmedetomidine versus propofol TCI sedation during oesophagus interventions: a randomized trial. BMC Gastroenterol. 2013;13:176.
600.	Liu Z GNSLYJZYLZ, Si Y. Endovascular treatment for symptomatic iliac vein compression syndrome: a prospective consecutive series of 48 patients. Ann Vasc Surg. 2014;28(3):695‐704.
601.	Birjmohun RS KJJPPDSESGHU, Assmann G. Safety and tolerability of prolonged-release nicotinic acid in statin-treated patients. Curr Med Res Opin. 2007;23(7):1707‐1713.
602.	Delfino J B do VNMEWRSR, Pinto R. Comparative study between sevoflurane and halothane for pediatric surgery of short duration. Rev Bras Anestesiol [Internet]. 1997;47(1):10‐15. Available from: https://www.cochranelibrary.com/central/doi/10.1002/central/CN-00334462/full
603.	Rosenberg G AI, Kozak A. Clinical pharmacology of DP-b99 in healthy volunteers: first administration to humans. Br J Clin Pharmacol. 60(1).
604.	Rostom A MKDCLAJE, Tugwell P. Prevention of NSAID-related upper gastrointestinal toxicity: a meta-analysis of traditional NSAIDs with gastroprotection and COX-2 inhibitors. Drug Healthc Patient Saf. 2009;1(1):47‐71.
605.	Esbensen BA. Reduction of sedentary behaviour in patients with rheumatoid arthritis-experiences from an intervention study. Ann Rheum Dis. 2015;74:6‐7.
606.	NCT03781544. Effects of Opioids and NSAIDs on Sympathetic Nervous System and Vascular Function. https://clinicaltrials.gov/show/NCT03781544 [Internet]. 2018; Available from: https://www.cochranelibrary.com/central/doi/10.1002/central/CN-01795532/full
607.	Ulsamer B DA, Laschat M. Propofol in comparison with etomidate for the induction of anesthesia. Anaesthesist. 35(9).
608.	Theodoraki K MEAESI, Vadalouca A. Pro con debate 8: sedation is to be avoidedwhen regional anaesthesia is used. Reg Anesth Pain Med. 2017;42(5):e10‐e11.
609.	Zheng J DGTW-JJNAHWCCC, Zhong N. Efficacy and safety of fluticasone furoate/vilanterol (50/25 mcg; 100/25 mcg; 200/25 mcg) in Asian patients with chronic obstructive pulmonary disease: a randomized placebo-controlled trial. Curr Med Res Opin. 2015;31(6):1191‐1200.
610.	Sehouli J TODDCORIBTHWRBCRMMZLMPTT, Gitsch G. A phase III, open label, randomized multicenter controlled trial of oral versus intravenous treosulfan in heavily pretreated recurrent ovarian cancer: a study of the North-Eastern German Society of Gynecological Oncology (NOGGO). J Cancer Res Clin Oncol. 143(3).
611.	REVITALISE: a Large Observational Study Assessing the Safety and Effectiveness of Vardenafil in Men With Erectile Dysfunction and Metabolic Syndrome. Sex Med 4 (pp e135-e144), 2016 Date Publ 01 sep 2016. 2016;
612.	Eberhardt WE PCGTCFGVSHVWSBWSWKMFBSHDRDBCCSHRL-BDLNSMJKHSG, Stuschke M. Phase III Study of Surgery Versus Definitive Concurrent Chemoradiotherapy Boost in Patients With Resectable Stage IIIA(N2) and Selected IIIB Non-Small-Cell Lung Cancer After Induction Chemotherapy and Concurrent Chemoradiotherapy (ESPATUE). J Clin Oncol. 2015;33(35):4194‐4201.
613.	Bussel JB ZJTSMJ, Kuter DJ. A randomized, double-blind, placebo-controlled phase II trial on the efficacy, safety and tolerability of E5501 (AKR501) in subjects with chronic immune thrombocytopenia (ITP). Blood. 2010;116(21).
614.	Scanlon JV EBPSM, Jarvis CI. Ustekinumab: treatment of adult moderate-to-severe chronic plaque psoriasis. Ann Pharmacother. 2009;43(9):1456‐1465.
615.	Wang N LS-FCHWJ-FFS-PHC-JYYLF-R, Zhu B-M. A protocol of histone modification-based mechanistic study of acupuncture in patients with stable angina pectoris. BMC Complement Altern Med. 15(1).
616.	ChiCTR1800017664. A phase II clinical study of Chang-Ji-An Capsule. http://www.who.int/trialsearch/Trial2.aspx?TrialID=ChiCTR1800017664 [Internet]. 2018; Available from: https://www.cochranelibrary.com/central/doi/10.1002/central/CN-01908120/full
617.	Cardoso F LC, Piccart MJ. Landmark adjuvant randomized clinical trials of systemic therapy in early breast cancer. Drugs Today (Barc). 2003;39(6):399‐414.
618.	Demian AD WAMAEM, Hussein SH. Bilateral interpleural versus lumbar epidural bupivacaine-morphine analgesia for upper abdominal surgery. Middle east J Anesthesiol. 17(3).
619.	Park CH KBIRWSCSKLSH, Choi BK. Hemodynamic Effects of Combination of General and Caudal Anesthesia in Children. Korean J Anesthesiol. 39(3).
620.	EUCTR2013-002012-27-SE. Ketamine dose finding study in pediatric burn wound care. http://www.who.int/trialsearch/Trial2.aspx?TrialID=EUCTR2013-002012-27-SE [Internet]. 2013; Available from: https://www.cochranelibrary.com/central/doi/10.1002/central/CN-01804989/full
621.	Juckenhofel S FCSHJ, Biedler A. TIVA with propofol/remifentanil compared to balanced anaesthesia with sevoflurane/fentanyl in gynaecological laparoscopic surgery. Anaesthesist. 1999;48(11):807‐812.
622.	Lee KO KCMCBCYH, Sim MK. A Single Dose-Escalation Study to Evaluate the Safety and Pharmacokinetics of Orally Administered Des-Aspartate Angiotensin I in Healthy Subjects. Drugs R D. 2016;16(4):317‐326.
623.	NCT02773641. Placebo-controlled RCT of Botulinum Toxin A as a Treatment for Provoked Vestibulodynia. https://clinicaltrials.gov/show/NCT02773641 [Internet]. 2016; Available from: https://www.cochranelibrary.com/central/doi/10.1002/central/CN-01558301/full
624.	Hersey P SJOSRJBAGRSWWRLTBMHL, Kirkwood JM. A randomized phase 2 study of etaracizumab, a monoclonal antibody against integrin alphavbeta3, + dacarbazine in patients with stage IV metastatic melanoma. Cancer. 2010;116(6):1526‐1534.
625.	Javed S AU, Malik RA. Treating diabetic neuropathy: present strategies and emerging solutions. Rev Diabet Stud. 2015;12(1‐2):63‐83.
626.	NCT01309035. Total Knee Arthroplasty - Accelerated Recovery Without Tourniquet. https://clinicaltrials.gov/show/NCT01309035 [Internet]. 2011; Available from: https://www.cochranelibrary.com/central/doi/10.1002/central/CN-01532311/full
627.	NCT03137290. Comparing Reversal With Neostigmine and Sugammadex in Paediatric. https://clinicaltrials.gov/show/NCT03137290 [Internet]. 2017; Available from: https://www.cochranelibrary.com/central/doi/10.1002/central/CN-01493795/full
628.	Salamati A MS, Mojab F. Effect of inhalation of lavender essential oil on vital signs in open heart surgery ICU. Iran J Pharm Res. 16(1).
629.	NCT02965937. Effectiveness of Story-Centred Care Intervention Program in Older Persons Living in Long-term Care Facilities. https://clinicaltrials.gov/show/NCT02965937 [Internet]. 2016; Available from: https://www.cochranelibrary.com/central/doi/10.1002/central/CN-01560042/full
630.	Griffin SJ BMAHRRKKWNBGDMDAEREPGAGCHKHGIGLSMAPJRRMSMSN, Sharp S. Metformin in non-diabetic hyperglycaemia: the GLINT feasibility RCT. Health Technol Assess. 2018;22(18):1‐64.
631.	Perelló J JPHFMDCAZSS, Salcedo C. First-time-in-human randomized clinical trial in healthy volunteers and haemodialysis patients with SNF472, a novel inhibitor of vascular calcification. Br J Clin Pharmacol. 2018;84(12):2867‐2876.
632.	Juckenhöfel S FCSHJ, Biedler A. TIVA with propofol-remifentanil or balanced anesthesia with sevoflurane-fentanyl in laparoscopic operations. Hemodynamics, awakening and adverse effects. Anaesthesist. 48(11).
633.	Heeney MM AMRACAMGJIBKJL-ZMMAD, Berggren AR. Ticagrelor versus placebo for the reduction of vasoocclusive crises in pediatric sickle cell disease: design of a randomized, double-blind, parallel-group, multicenter phase 3 study (HESTIA3). Hemasphere. 2.
634.	Patel JV, Hughes EA. Efficacy, safety and LDL-C goal attainment of ezetimibe 10 mg-simvastatin 20 mg vs. placebo-simvastatin 20 mg in UK-based adults with coronary heart disease and hypercholesterolaemia. Int J Clin Pract. 60(8).
635.	Kishtwaria J, Rana A. Intervention of gender friendly land preparation technologies for drudgery reduction of hill farm women. Work. 2012;41 Suppl 1:4342‐4348.
636.	ChiCTR-INR-16009359. Effectiveness of vibrating coordinated with wrenching shoulder under cooperation of brachial plexus block for frozen shoulder: a randomized controlled trial. http://www.who.int/trialsearch/Trial2.aspx?TrialID=ChiCTR-INR-16009359 [Internet]. 2016; Available from: https://www.cochranelibrary.com/central/doi/10.1002/central/CN-01848893/full
637.	Deramoudt V GMMYCAS-MC, Lecallonnec A. Effects of propofol on intraocular pressure in surgery of strabismus in children. Ann Fr Anesth Reanim. 9(1).
638.	Kasow KA SCFBRCWNLLCSDKLWHEMBLCHR, Hale GA. A phase I/II study of CY and topotecan in patients with high-risk malignancies undergoing autologous hematopoietic cell transplantation: the St Jude long-term follow-up. Bone Marrow Transplant. 2012;47(11):1448‐1454.
639.	Pradeep T MJJ, Upadya M. Emergence agitation in paediatric patients using sevoflurane and isoflurane anaesthesia: a randomised controlled study. South african J Anaesth Analg. 2017;23(2):15‐18.
640.	Taboada M AJCJRJRSGFAA, Atanassoff PG. The effects of three different approaches on the onset time of sciatic nerve blocks with 0.75% ropivacaine. Anesth Analg. 2004;98(1):242‐7, table of contents.
641.	EUCTR2008-001719-39-GB. A Phase II, Single Dose, Blinded, Prospective Study to Investigate the Efficacy and Safety of the CollaRx® Bupivacaine Implant in Women following Abdominal Hysterectomy or other Nonlaparoscopic Benign Gynecological Procedure - N/A. http://www.who.int/trialsearch/Trial2.aspx?TrialID=EUCTR2008-001719-39-GB [Internet]. 2008; Available from: https://www.cochranelibrary.com/cen…
642.	Bouaziz W SEVTLFRRLELPMKGGB, Lang PO. Effects of Interval Aerobic Training Program with Recovery bouts on cardiorespiratory and endurance fitness in seniors. Scand J Med Sci Sports. 2018;28(11):2284‐2292.
643.	Alahuhta S RJJPJR, Hollmén AI. Epidural sufentanil and bupivacaine for labor analgesia and Doppler velocimetry of the umbilical and uterine arteries. Anesthesiology. 78(2).
644.	Minai FN, Khan FA. A comparison of morphine and nalbuphine for intraoperative and postoperative analgesia. J Pak Med Assoc. 53(9).
645.	NCT01555684. Functional Changes Following Percutaneous Venoplasty in Multiple Sclerosis Patients. https://clinicaltrials.gov/show/NCT01555684 [Internet]. 2012; Available from: https://www.cochranelibrary.com/central/doi/10.1002/central/CN-01536205/full
646.	Sarullo FM SRSMALBGFNDPPCA, Mauri F. Safety and efficacy of rescue thrombolysis in acute myocardial infarction. Ital Hear J Suppl. 2000;1(1):81‐87.
647.	Norrby M VTLLMMARMSBSMJBSBMLDHDAKIHSTAP de VAWJSAOTHMAJ, Brighenti S. Safety and immunogenicity of the novel H4: iC31 tuberculosis vaccine candidate in BCG-vaccinated adults: two phase I dose escalation trials. Vaccine. 2017;35(12):1652‐1661.
648.	IRCT2017042221436N3. Investigation the effect of the Magnesium Sulfate on controlled hypotension in Rhinoplasty patients. http://www.who.int/trialsearch/Trial2.aspx?TrialID=IRCT2017042221436N3 [Internet]. 2017; Available from: https://www.cochranelibrary.com/central/doi/10.1002/central/CN-01884479/full
649.	Curtis S J JHASVB, Klassen T. A randomized controlled trial of sucrose and/or pacifier as analgesia for infants receiving venipuncture in a pediatric emergency department. Neonatal Intensive Care. 21(3).
650.	Powell MA FVLRPGMRSHPDKMBESN, Ueland FR. Phase II evaluation of paclitaxel and carboplatin in the treatment of carcinosarcoma of the uterus: a gynecologic oncology group study. J Clin Oncol. 2010;28(16):2727‐2731.
651.	NCT02152267. Analgesic Effect of Cathodal tDCS Over Right DLPFC in Subjects With Muscular TMD: a Double Blind Crossover RCT. https://clinicaltrials.gov/show/NCT02152267 [Internet]. 2014; Available from: https://www.cochranelibrary.com/central/doi/10.1002/central/CN-02030856/full
652.	NCT03907956. Efficacy of Dry Needling With the Fascial Winding Technique in the Carpal Tunnel Syndrome. https://clinicaltrials.gov/show/NCT03907956 [Internet]. 2019; Available from: https://www.cochranelibrary.com/central/doi/10.1002/central/CN-01919677/full
653.	RBR-33vyhm. Comparative study of analgesia by the use of intravenous and subarachnoid clonidine in patients submitted to Videoolaparoscopic Cholecystectomy. http://www.who.int/trialsearch/Trial2.aspx?TrialID=RBR-33vyhm [Internet]. 2018; Available from: https://www.cochranelibrary.com/central/doi/10.1002/central/CN-01904702/full
654.	Klein EJ DDSPCAQLCM, Seidel KD. A randomized, clinical trial of oral midazolam plus placebo versus oral midazolam plus oral transmucosal fentanyl for sedation during laceration repair. Pediatrics. 109(5).
655.	Mossetti V VN, Ivani G. Ultrasound: risks/benefits update. Reg Anesth Pain Med. 2013;38(5):E71‐E73.
656.	Jokar A KPAKSAAM, Sinaki AG. A comparison of metoclopramide and ondansetron efficacy for the prevention of nausea and vomiting in patients suffered from renal colic. Open access Maced J Med Sci. 2018;6(10):1833‐1838.
657.	Tolksdorf W BH, Tokic B. Postoperative, opiate-induced respiratory depression is not dependent on arousal. Anasth Intensivther Notfallmed. 24(2).
658.	NCT01521442. Mindful Yoga Therapy as an Adjunctive Treatment for PTSD Among OEF/OIF Veterans. https://clinicaltrials.gov/show/NCT01521442 [Internet]. 2012; Available from: https://www.cochranelibrary.com/central/doi/10.1002/central/CN-01535253/full
659.	Butts CL MBPBBJBJAGMSAJDTMA, Kavouras SA. Physiologic and Perceptual Responses to Cold-Shower Cooling After Exercise-Induced Hyperthermia. J Athl Train. 2016;51(3):252‐257.
660.	Epps H GLUMSTGSSM, Woo P. Is hydrotherapy cost-effective? A randomised controlled trial of combined hydrotherapy programmes compared with physiotherapy land techniques in children with juvenile idiopathic arthritis. Health Technol Assess. 9(39).
661.	Weinstock RS GBUGNMASZ, Milicevic Z. Safety and efficacy of once-weekly dulaglutide versus sitagliptin after 2years in metformin-treated patients with type 2 diabetes (AWARD-5): a randomized, phase III study. Diabetes Obes Metab. 2015;17(9):849‐858.
662.	Blanco R, Parras T. Tap-blocks are superior to epidural anesthesia after abdominal surgery. Reg Anesth Pain Med. 2012;37(5):E136‐E137.
663.	Loo H DJMJ-P, Payen A. Pilot study comparing in blind the therapeutic effect of two doses of agomelatine, melatoninergic agonist and selective 5HT2c receptors antagonist, in the treatment of major depressive disorders. Encephale. 2003;29(2):165‐171.
664.	Clark BC KAMRSJSC, Beaton A. Using a Low-Risk Population to Estimate the Specificity of the World Heart Federation Criteria for the Diagnosis of Rheumatic Heart Disease. J Am Soc Echocardiogr. 2016;29(3):253‐258.
665.	Gepts E CMACF, Smekens L. Infusion of propofol ('Diprivan’) as sedative technique for colonoscopies. Postgrad Med J. 61 Suppl 3.
666.	NCT02363270. Ketamine: comparison of IV Push vs. IV Drip. https://clinicaltrials.gov/show/NCT02363270 [Internet]. 2015; Available from: https://www.cochranelibrary.com/central/doi/10.1002/central/CN-01552139/full
667.	EUCTR2017-003633-28-HU. Clinical non-inferiority study between Micronized purified flavonoid fraction 1000 mg, one chewable tablet per day and Micronized Purified Flavonoid Fraction 500 mg, 2 tablets daily after eight weeks of treatment in patients suffering from symptomatic Chr. http://www.who.int/trialsearch/Trial2.aspx?TrialID=EUCTR2017-003633-28-HU [Internet]. 2018; Available from: https://ww…
668.	Alon E APG, Biro P. Postoperative intravenous analgesia with nalbuphine and tramadol. Continuous infusion combined with patient-controlled application. Anaesthesist. 41(2).
669.	Deramoudt V GMMYCAS-M a, Lecallonnec A. Effect of propofol on intraocular pressure during paediatric squint surgery. EFFETS DU PROPOFOL SUR LA PRESSION INTRAOCULAIRE DANS LA CHIRURGIE DU STRABISME DE L’ENFANT. ANN FR ANESTH REANIM [Internet]. 1990;9(1):1‐5. Available from: https://www.cochranelibrary.com/central/doi/10.1002/central/CN-00179546/full
670.	Gülmezoĝlu AM NVCHGJ, Bunn AE. Randomised evaluation of a prototype suction fetal scalp electrode. Br J Obstet Gynaecol. 103(6).
671.	Deramoudt V GMMYCA, Saint-M a LA. Effect of propofol on intraocular pressure during paediatric squint surgery. Ann Fr Anesth Reanim. 9(1).
672.	Chazov EI LVKZEAFSBLAMREG, Fitileva TB. Trimetazidine in Angina Combination Therapy--the TACT study: trimetazidine versus conventional treatment in patients with stable angina pectoris in a randomized, placebo-controlled, multicenter study. Am J Ther. 12(1).
673.	NCT02826616. Effect of Trimetazidine During the Primary PCI on Cardiac Function in Patients With ST-elevation Myocardial Infarction. https://clinicaltrials.gov/show/NCT02826616 [Internet]. 2016; Available from: https://www.cochranelibrary.com/central/doi/10.1002/central/CN-01506687/full
674.	Abasivash R HFNHPJ, Ghazi SF. The effect of a single dose of gabapentin on the rate of consumption of propofol and remifentanil during total intravenous anesthesia. Sci J kurdistan Univ Med Sci. 2010;15(3):40‐48.
675.	Korber A PCB V, Reinhardt M. Efficacy and Safety of Secukinumab in Elderly Subjects with Moderate to Severe Plaque Psoriasis: a Pooled Analysis of Phase III Studies. Drugs Aging. 2018;35(2):135‐144.
676.	ChiCTR1900024205. Evaluation of effect of dural puncture epidural technique combined with programmed intermittent epidural bolus technique in labor analgesia. http://www.who.int/trialsearch/Trial2.aspx?TrialID=ChiCTR1900024205 [Internet]. 2019; Available from: https://www.cochranelibrary.com/central/doi/10.1002/central/CN-01975047/full
677.	NCT03613558. Dex as Analgesic Adjuvant in OSA Patients. https://clinicaltrials.gov/show/NCT03613558 [Internet]. 2018; Available from: https://www.cochranelibrary.com/central/doi/10.1002/central/CN-01661772/full
678.	Hevey D BACANHKM, Horgan JH. Four-week multidisciplinary cardiac rehabilitation produces similar improvements in exercise capacity and quality of life to a 10-week program. J Cardiopulm Rehabil. 23(1).
679.	DRKS00007903. A single-center, randomized, single-blinded, controlled, pilot study to investigate the delivery of adalimumab after subcutaneous injection with a needle free injection device compared to injection with a syringe. http://www.who.int/trialsearch/Trial2.aspx?TrialID=DRKS00007903 [Internet]. 2015; Available from: https://www.cochranelibrary.com/central/doi/10.1002/central/CN-01803261/f…
680.	NCT01999231. Phase I Clinical Human Tolerability Study of Recombinant Mycobacterium Tuberculosis Allergen ESAT6-CFP10. https://clinicaltrials.gov/show/NCT01999231 [Internet]. 2013; Available from: https://www.cochranelibrary.com/central/doi/10.1002/central/CN-02027796/full
681.	RPCEC00000277. Usual treatment plus intra-articular application of bioactive formulation for osteoarthritis. http://www.who.int/trialsearch/Trial2.aspx?TrialID=RPCEC00000277 [Internet]. 2018; Available from: https://www.cochranelibrary.com/central/doi/10.1002/central/CN-01905706/full
682.	Sillen MJ FFMVAWDJMWEF, Spruit MA. Metabolic load during strength training or NMES in individuals with COPD: results from the DICES trial. BMC Pulm Med. 14.
683.	ISRCTN09648950. A study to compare spinal cord stimulator implantation with laser treatment of the heart in patients with chronic angina. http://www.who.int/trialsearch/Trial2.aspx?TrialID=ISRCTN09648950 [Internet]. 2008; Available from: https://www.cochranelibrary.com/central/doi/10.1002/central/CN-01873505/full
684.	Strober B LCPKAMUOMBRFLKPCLMBDKMLWSXWLAAN, Reich K. Short- and long-term safety outcomes with ixekizumab from 7 clinical trials in psoriasis: etanercept comparisons and integrated data. J Am Acad Dermatol. 2017;76(3):432‐440.e17.
685.	Babu MS VAKAATCMUM, Tripathi S. A comparative study in the post-operative spine surgeries: epidural ropivacaine with dexmedetomidine and ropivacaine with clonidine for post-operative analgesia. Indian J Anaesth. 2013;57(4):371‐376.
686.	NCT03494647. Comparison of Braces for Treatment of Sever’s Disease. https://clinicaltrials.gov/show/NCT03494647 [Internet]. 2018; Available from: https://www.cochranelibrary.com/central/doi/10.1002/central/CN-01567972/full
687.	Kekeç Z AAKS, Sözüer EM. The role of patient-controlled apparatus for sedation in the emergency department. Mt Sinai J Med. 2005;72(6):385‐388.
688.	Nordanstig J GJHMTCÖK, Jivegård L. Walking performance and health-related quality of life after surgical or endovascular invasive versus non-invasive treatment for intermittent claudication--a prospective randomised trial. Eur J Vasc Endovasc Surg. 42(2).
689.	IRCT2017011426346N2. effect of fatigue on trigger point of upper trapezius muscle. http://www.who.int/trialsearch/Trial2.aspx?TrialID=IRCT2017011426346N2 [Internet]. 2017; Available from: https://www.cochranelibrary.com/central/doi/10.1002/central/CN-01891466/full
690.	NCT01235143. Emergence Agitation Between Sevoflurane and Desflurane in Pediatric. https://clinicaltrials.gov/show/NCT01235143 [Internet]. 2010; Available from: https://www.cochranelibrary.com/central/doi/10.1002/central/CN-01501718/full
691.	Mukherjee D. Does a coxib-associated thrombotic risk limit the clinical use of the compounds as analgesic anti-inflammatory drugs? Arguments in favor. Thromb Haemost. 96(4).
692.	Semsroth M, Hiermayr M. Postoperative continuous application of morphine is more effective than bolus application for analgosedation in children. Anaesthesist. 39(10).
693.	Semsroth M, Hiermayr M. Postoperative continuous application of morphine is more effective than bolus application for analgosedation in children. KONTINUIERLICHE ZUFUHR VON MORPHIUM IST EFFEKTIVER ALS BOLUSGABE ZUR POSTOPERATIVEN ANALGOSEDIERUNG IM KINDESALTER. Anaesthesist [Internet]. 1990;39(10):552‐556. Available from: https://www.cochranelibrary.com/central/doi/10.1002/central/CN-00195416/full
694.	Shaikh SI, Atlapure BB. Clonidine as an adjuvant for bupivacaine in caudal analgesia for sub-umbilical surgery: a prospective randomized double blind study. Anaesthesia, pain intensive care. 2015;19(3):240‐246.
695.	Brown EG ECASRN, Talbot JC. The safety and tolerability of sumatriptan: an overview. Eur Neurol. 1991;31(5):339‐344.
696.	ISRCTN12765345. Integrating and improving care for patients with inflammatory rheumatological disorders in the community. http://www.who.int/trialsearch/Trial2.aspx?TrialID=ISRCTN12765345 [Internet]. 2017; Available from: https://www.cochranelibrary.com/central/doi/10.1002/central/CN-01889922/full
697.	Radhakrishnan G RAN, Vaid NB. Evaluation of isoflavone rich soy protein supplementation for postmenopausal therapy. Pakistan J Nutr. 8(7).
698.	Li Z HJBCLXLXXJSAZXXJLZWGSJJFTHZLRT, Zerbini C. Efficacy and safety of baricitinib in MTX-IR patients with rheumatoid arthritis: 52 week results from a phase 3 study (RA-balance). Ann Rheum Dis. 2018;77:969‐970.
699.	ACTRN12615001177549. Full randomised controlled trial of Arthroscopic Surgery for Hip Impingement versus best coNventional Care. http://www.who.int/trialsearch/Trial2.aspx?TrialID=ACTRN12615001177549 [Internet]. 2015; Available from: https://www.cochranelibrary.com/central/doi/10.1002/central/CN-01875207/full
700.	Sharma P RMS-RABANABJPERVDGM-OBSAJAPSOCSAQXLAKSAA, Galsky MD. Nivolumab in metastatic urothelial carcinoma after platinum therapy (CheckMate 275): a multicentre, single-arm, phase 2 trial. Lancet Oncol. 2017;18(3):312‐322.
701.	Kleinschmidt S GURK, Bauer M. Anaesthesia using remifentanil in combination with Desflurane or Sevoflurane for lumbar vertebral disc resection. Anaesthesiol Reanim. 2000;25(6):151‐157.
702.	NCT02915042. Dexmedetomidine vs Placebo for Pediatric Cleft Palate Repair. https://clinicaltrials.gov/show/NCT02915042 [Internet]. 2016; Available from: https://www.cochranelibrary.com/central/doi/10.1002/central/CN-01521095/full
703.	NCT03809949. Opioid Free Versus Opioid Balanced Anesthesia. https://clinicaltrials.gov/show/NCT03809949 [Internet]. 2019; Available from: https://www.cochranelibrary.com/central/doi/10.1002/central/CN-01918894/full
704.	ISRCTN15418623. A study to evaluate the potential effectiveness of a dietary supplement for osteoarthritis. http://www.who.int/trialsearch/Trial2.aspx?TrialID=ISRCTN15418623 [Internet]. 2017; Available from: https://www.cochranelibrary.com/central/doi/10.1002/central/CN-01886894/full
705.	NCT03551067. Oral Dexmedetomidine for Parental Separation in Pediatrics Undergoing Adenotonsillectomy. https://clinicaltrials.gov/show/NCT03551067 [Internet]. 2018; Available from: https://www.cochranelibrary.com/central/doi/10.1002/central/CN-01660182/full
706.	EUCTR2006-002792-41-GB. Safety and efficacy of Orally Administered Fx-1006A in Patients with Familial Amyloid Polyneuropathy (FAP): a Phase II/III, Randomised, Double-Blind, Placebo-Controlled Study. http://www.who.int/trialsearch/Trial2.aspx?TrialID=EUCTR2006-002792-41-GB [Internet]. 2006; Available from: https://www.cochranelibrary.com/central/doi/10.1002/central/CN-01848342/full
707.	NCT03177252. Scalp Block: hemodynamic Stability and Patient Comfort In Craniotomy Patients. https://clinicaltrials.gov/show/NCT03177252 [Internet]. 2017; Available from: https://www.cochranelibrary.com/central/doi/10.1002/central/CN-01494733/full
708.	Guo F WJYLSWD, Fu GQ. Effect of percutaneous acupoint electrical stimulation on the prevention and treatment of hyperalgesia after remifentanil general anesthesia. Liaoning J Tradit chinese Med [liao ning zhong yi za zhi]. 41(2).
709.	NCT02290275. Creatine, Exercise and Inflammatory Markers in Knee Osteoarthritis. https://clinicaltrials.gov/show/NCT02290275 [Internet]. 2014; Available from: https://www.cochranelibrary.com/central/doi/10.1002/central/CN-01550184/full
710.	NCT04050891. Comparative Study of Ultrasound Guided Combined Interscalene and Supraclavicular Brachial Plexus Block Versus General Anesthesia for Brachioaxillary Surgery in Renal Failure Patient. https://clinicaltrials.gov/show/NCT04050891 [Internet]. 2019; Available from: https://www.cochranelibrary.com/central/doi/10.1002/central/CN-01966297/full
711.	de D, Simone O. Evaluation by exercise test of effects of a single oral dose of atenolol in patients with stable angina (author’s transl)]. [Italian. G Ital Cardiol. 11(12).
712.	Derossi R PRMTCMFB, Macedo GG. Thoracic epidural analgesia via the lumbosacral approach using multiport catheters with a low concentration of bupivacaine and morphine in sheep. Vet Anaesth Analg. 2012;39(3):306‐314.
713.	Franco AM TFCSISMD, Rodrigues AJ. Assessment of noninvasive ventilation with two levels of positive airway pressure in patients after cardiac surgery. Rev Bras Cir Cardiovasc. 2011;26(4):582‐590.
714.	Kleinschmidt S GURK, Bauer M. Anesthesia with remifentanil combined with desflurane or sevoflurane in lumbar intervertebral disk operations. Anaesthesiol Reanim. 25(6).
715.	ISRCTN46623132. Intensive care by osteopathy for victims of road traffic accidents (RTA) (AIVIO: aide Intensive aux Victimes d?Accident de la Voie Publique (AVP) par Ostéopathie). http://www.who.int/trialsearch/Trial2.aspx?TrialID=ISRCTN46623132 [Internet]. 2011; Available from: https://www.cochranelibrary.com/central/doi/10.1002/central/CN-01806584/full
716.	EUCTR2006-005180-25-DE. A study investigating the safety, tolerability and pharmacodynamics of bacterial lipase in patients with cystic fibrosis and pancreatic insufficiency Randomized, double-blind, placebo-controlled, single period, parallel group design. http://www.who.int/trialsearch/Trial2.aspx?TrialID=EUCTR2006-005180-25-DE [Internet]. 2006; Available from: https://www.cochranelibrary.com/c…
717.	Sakarya M AFDAOB, Sungurtekin H. Propofol or midazolam infusion for sedation following myocardial revascularization. Turk anesteziyoloji ve reanimasyon. 27(4).
718.	EUCTR2012-003559-13-PT. Clinical non-inferiority study between Daflon 1000 mg, one oral suspension in a sachet per day and Daflon 500 mg, 2 tablets daily after eight weeks of treatment in patients suffering from symptomatic Chronic Venous Disease (CVD). http://www.who.int/trialsearch/Trial2.aspx?TrialID=EUCTR2012-003559-13-PT [Internet]. 2013; Available from: https://www.cochranelibrary.com/centr…
719.	NCT03826836. Mind Our Heart Study. https://clinicaltrials.gov/show/NCT03826836 [Internet]. 2019; Available from: https://www.cochranelibrary.com/central/doi/10.1002/central/CN-01702329/full
720.	Lee HH KDOKKSCYKSOY, Kwon MI. Clinical Efficacy of Transdermal Clonidine (St 155 BS ) for Anesthetic Management in Hypertensive Patients. J korean pain Soc. 6(2).
721.	ISRCTN11142694. Tackling statin intolerance with N-of-1 trials (TASINI). http://www.who.int/trialsearch/Trial2.aspx?TrialID=ISRCTN11142694 [Internet]. 2019; Available from: https://www.cochranelibrary.com/central/doi/10.1002/central/CN-01972249/full
722.	EUCTR2011-001452-11-SE. The effects of treatment with supplemental O2 during a large heart attack. http://www.who.int/trialsearch/Trial2.aspx?TrialID=EUCTR2011-001452-11-SE [Internet]. 2011; Available from: https://www.cochranelibrary.com/central/doi/10.1002/central/CN-01878753/full
723.	NCT00274170. Randomized Evaluation of Octreotide Versus Compazine for Emergency Department Treatment of Migraine Headache. https://clinicaltrials.gov/show/NCT00274170 [Internet]. 2006; Available from: https://www.cochranelibrary.com/central/doi/10.1002/central/CN-01513049/full
724.	ACTRN12618000975291. Acupuncture or ear acupuncture for weight loss in Polycystic Ovary Syndrome. http://www.who.int/trialsearch/Trial2.aspx?TrialID=ACTRN12618000975291 [Internet]. 2018; Available from: https://www.cochranelibrary.com/central/doi/10.1002/central/CN-01904814/full
725.	Lehmann KA SS, Breuker KH. Obstetrical peridural anesthesia with bupivacaine and buprenorphine. A randomized double-blind study in comparison with untreated controls. Anaesthesist. 41(7).
726.	Lehmann KA SS, Breuker K-H. Epidural anaesthesia for labour with bupivacaine and buprenorphine.A randomized double-blind study in comparison to untreated parturients. Anaesthesisit. 41(7).
727.	ACTRN12614000400662. A Randomized, Single-Blind, Single-Dose, 3-Arm, Parallel Group Study to Determine the Pharmacokinetic Equivalence of ABP 980 and Trastuzumab (Herceptin “(Registered Trademark)” ) in Healthy Male Subjects. http://www.who.int/trialsearch/Trial2.aspx?TrialID=ACTRN12614000400662 [Internet]. 2014; Available from: https://www.cochranelibrary.com/central/doi/10.1002/central/CN-01800…
728.	ACTRN12618000493246. Exercise-therapy following anterior cruciate ligament reconstruction: a pilot randomised clinical trial. http://www.who.int/trialsearch/Trial2.aspx?TrialID=ACTRN12618000493246 [Internet]. 2018; Available from: https://www.cochranelibrary.com/central/doi/10.1002/central/CN-01897404/full
729.	NCT02140476. Comparative Analysis Between Bipolar Device and Conventional Tie & Suture Technique in Thyroidectomy. https://clinicaltrials.gov/show/NCT02140476 [Internet]. 2014; Available from: https://www.cochranelibrary.com/central/doi/10.1002/central/CN-01545791/full
730.	NCT03203902. Comparative Effectiveness of Stress Management. https://clinicaltrials.gov/show/NCT03203902 [Internet]. 2017; Available from: https://www.cochranelibrary.com/central/doi/10.1002/central/CN-01495348/full
731.	Sarullo FM PPDDGALCS, Castello A. Safety and efficacy of thrombolysis with alteplase (50 mg) plus tirofiban versus alteplase (100 mg) alone in acute myocardial infarction: preliminary findings. Ital Hear J. 2(8).
732.	Javid MJ RM, Keshvari A. Dissociative conscious sedation, an alternative to general anesthesia for laparoscopic peritoneal dialysis catheter implantation: a randomized trial comparing intravenous and subcutaneous ketamine. Perit Dial Int. 2011;31(3):308‐314.
733.	ISRCTN67622282. The effect of dexmedetomidine in addition to local anaesthetic on the block of nerves in the arm. http://www.who.int/trialsearch/Trial2.aspx?TrialID=ISRCTN67622282 [Internet]. 2012; Available from: https://www.cochranelibrary.com/central/doi/10.1002/central/CN-01832126/full
734.	ISRCTN44827407. Does using sit-stand desks at work affect how many calories people burn and how much time they spend sitting over the entire day? A feasibility study. http://www.who.int/trialsearch/Trial2.aspx?TrialID=ISRCTN44827407 [Internet]. 2015; Available from: https://www.cochranelibrary.com/central/doi/10.1002/central/CN-01807324/full
735.	NTR3718. Two-part, Repeated Stepped Infusion Dose Study of the PD of GAL-021 and Opioids. http://www.who.int/trialsearch/Trial2.aspx?TrialID=NTR3718 [Internet]. 2012; Available from: https://www.cochranelibrary.com/central/doi/10.1002/central/CN-01868780/full
736.	EUCTR2007-001197-93-DE. Double-blind, placebo controlled Phase II repeat dose study of the safety and efficacy of three parallel loading and maintenance dose regimens of CG100649 versus placebo for the treatment of primary osteoarthritis in male subjects. http://www.who.int/trialsearch/Trial2.aspx?TrialID=EUCTR2007-001197-93-DE [Internet]. 2007; Available from: https://www.cochranelibrary.com/cen…
737.	ACTRN12615001168549. A First In Human study to compare 2 formulations of dexmedetomidine. http://www.who.int/trialsearch/Trial2.aspx?TrialID=ACTRN12615001168549 [Internet]. 2015; Available from: https://www.cochranelibrary.com/central/doi/10.1002/central/CN-01848000/full
738.	Glueck CJ ADAMKQWMMJGS, Wang P. Rosuvastatin 5 and 10 mg/d: a pilot study of the effects in hypercholesterolemic adults unable to tolerate other statins and reach ldl cholesterol goals with nonstatin lipid-lowering therapies. Clin Ther. 2006;28(6):933‐942.
739.	IRCT2016081727561N3. Clinical trial program “nurse companionship” on health outcomes of mothers undergoing cesarean section. http://www.who.int/trialsearch/Trial2.aspx?TrialID=IRCT2016081727561N3 [Internet]. 2016; Available from: https://www.cochranelibrary.com/central/doi/10.1002/central/CN-01882621/full
740.	NCT01887184. Sedation Using Intranasal Dexmedetomidine in Upper Gastrointestinal Endoscopy. https://clinicaltrials.gov/show/NCT01887184 [Internet]. 2013; Available from: https://www.cochranelibrary.com/central/doi/10.1002/central/CN-01543073/full
741.	Sarullo FM ALDPPCA, Mauri F. Efficacy of rescue thrombolysis in patients with acute myocardial infarction: preliminary findings. Cardiovasc Drugs Ther. 14(1).
742.	Sarullo FM SRSMALBGFNDPPCA, Mauri F. The safety and efficacy of systemic salvage thrombolysis in acute myocardial infarct. Ital Hear journal Suppl. 1(1).
743.	NCT03498547. Caudal Block,Saddle Block, Anorectal Surgery. https://clinicaltrials.gov/show/NCT03498547 [Internet]. 2018; Available from: https://www.cochranelibrary.com/central/doi/10.1002/central/CN-01568089/full
744.	NCT03591289. Does Depth of Neuromuscular Blockade (NMB) Affect Surgical Conditions in Obese Patients Undergoing Robotic Surgery. https://clinicaltrials.gov/show/NCT03591289 [Internet]. 2018; Available from: https://www.cochranelibrary.com/central/doi/10.1002/central/CN-01661213/full
745.	NCT03407625. Foley Bulb With Oral Misoprostol for Induction of Labor. https://clinicaltrials.gov/show/NCT03407625 [Internet]. 2018; Available from: https://www.cochranelibrary.com/central/doi/10.1002/central/CN-01522238/full
746.	NCT02440581. Renal Osteodystrophy: an Individual Management Approach. https://clinicaltrials.gov/show/NCT02440581 [Internet]. 2015; Available from: https://www.cochranelibrary.com/central/doi/10.1002/central/CN-01591681/full
747.	ISRCTN14054375. A Phase III randomized, double blinded, placebo-controlled trial for investigating the Impact of intra-coronary transfusion of G-CSF mobilized autologous circulating hematopoietic stem/progenitor cells (CPC) therapy in patients with diffuse coronary arter. http://www.who.int/trialsearch/Trial2.aspx?TrialID=ISRCTN14054375 [Internet]. 2018; Available from: https://www.cochranelibrar…
748.	Moise A ALDEMN, Stelea G. Tranexamic acid reduces with 50% the total nasal bleeding of patients that underwent functional endoscopic sinus surgery. Eur J Anaesthesiol. 27(47).
749.	Morgan T AAMPHJ, Macaskill G. Simvastatin in the treatment of hypercholesterolaemia in patients with essential hypertension. J Hypertens Suppl. 8(1).
750.	Taylor PC KMDADJDECRKRADUDBJSARBDZGAIILEBNBJDFHTOSDBSKECR-RACB, De La Torre I. Efficacy and safety of baricitinib versus placebo and adalimumab in patients with moderately to severely active rheumatoid arthritis and inadequate response to methotrexate: summary results from the 52-week phase 3 RA-BEAM study. Rheumatol (united kingdom). 2017;56:ii26‐ii27.
751.	NTR2154. PIL: polypharmacie intervention Limburg, too much or too little? http://www.who.int/trialsearch/Trial2.aspx?TrialID=NTR2154 [Internet]. 2010; Available from: https://www.cochranelibrary.com/central/doi/10.1002/central/CN-01863868/full
752.	EUCTR2014-005369-64-ES. Improve the myocardial reperfusion in ST elevation myocardial infarction: a randomized study between thrombectomy and pharmacological approach guided by the angiographic evidence of thrombus. http://www.who.int/trialsearch/Trial2.aspx?TrialID=EUCTR2014-005369-64-ES [Internet]. 2015; Available from: https://www.cochranelibrary.com/central/doi/10.1002/central/CN-01876775/full
753.	Tournoux F BYMBBFC-SAVERHCI, Logeari D. Hypnosis to faciliate trans-Esophageal echocardiography Tolerance. the l-SLEPT Study. J Am Soc Echocardiogr. 25(6).
754.	RBR-5gf7kx. Laboratory and clinical study of implants of reduced diameter. http://www.who.int/trialsearch/Trial2.aspx?TrialID=RBR-5gf7kx.
755.	Kim SH PKHSJCYSSJDMGWYMHLMYHMSKDW, Kim HS. Efficacy and tolerability of a generic and a branded formulation of atorvastatin 20 mg/d in hypercholesterolemic Korean adults at high risk for cardiovascular disease: a multicenter, prospective, randomized, double-blind, double-dummy clinical trial. Clin Ther. 32(11).
756.	NCT03368391. Pulpal Blood Flow With the Use of Intra-nasal Anesthetic. https://clinicaltrials.gov/show/NCT03368391 [Internet]. 2017; Available from: https://www.cochranelibrary.com/central/doi/10.1002/central/CN-01566553/full
757.	Shi Z-K CHSL, Cao G-W. Unique effect of electrocautery of traditional Chinese medicine on chronic tonsillitis. Chinese J Clin Rehabil. 2006;10(15):190‐192.
758.	NCT04083885. Virtual Reality Training to Increase Rehabilitative Exercise in Seniors. https://clinicaltrials.gov/show/NCT04083885 [Internet]. 2019; Available from: https://www.cochranelibrary.com/central/doi/10.1002/central/CN-01984166/full
759.	NCT04104334. Impact of an Optimised Monitored Anesthesia on the Patients’ Recovery After Cytoreduction Surgery Plus HIPEC. https://clinicaltrials.gov/show/NCT04104334 [Internet]. 2019; Available from: https://www.cochranelibrary.com/central/doi/10.1002/central/CN-01992252/full
760.	NCT03999671. Effect of the Nursing Process on the Quality of Life of the Patient With Definitive Pacemaker Implantation. https://clinicaltrials.gov/show/NCT03999671 [Internet]. 2019; Available from: https://www.cochranelibrary.com/central/doi/10.1002/central/CN-01952841/full
761.	EUCTR2012-005280-27-HR. Extension of the AFFITOPE® AD02 AFFiRiS006 study to investigate the long-term safety and effectiveness of the AFFITOPE® AD02 vaccine. http://www.who.int/trialsearch/Trial2.aspx?TrialID=EUCTR2012-005280-27-HR [Internet]. 2014; Available from: https://www.cochranelibrary.com/central/doi/10.1002/central/CN-01880428/full
762.	Piotrowski R, Petrow N. Anesthesia induction in children: propofol in comparison with thiopental following premedication with midazolam. Anaesthesist. 39(8).
763.	EUCTR2013-001873-25-SE. Is recovery after surgery for gynecological cancer affected by the choice of regional anestesia? http://www.who.int/trialsearch/Trial2.aspx?TrialID=EUCTR2013-001873-25-SE [Internet]. 2013; Available from: https://www.cochranelibrary.com/central/doi/10.1002/central/CN-01803461/full
764.	NCT04051398. Effects of Transcutaneous Nerve Electrostimulation (TENS) of Acupuncture Points on Pulmonary Function and Dyspnea Symptoms in Patients With Pulmonary Nodules. https://clinicaltrials.gov/show/NCT04051398 [Internet]. 2019; Available from: https://www.cochranelibrary.com/central/doi/10.1002/central/CN-01966310/full
765.	ACTRN12619000188134. Atrial Fibrillation and Intensive Blood pressure lowering Pilot Study. http://www.who.int/trialsearch/Trial2.aspx?TrialID=ACTRN12619000188134 [Internet]. 2019; Available from: https://www.cochranelibrary.com/central/doi/10.1002/central/CN-01947911/full
766.	EUCTR2015-005532-18-DE. A placebo-Controlled,Phase III Study to Evaluate the Efficacy, Tolerability and Safety of Intramuscular Injections of PLX-PAD for the Treatment of Patients with Critical Limb Ischemia (CLI) with Minor Tissue Loss who are Unsuitable for Revascularization. http://www.who.int/trialsearch/Trial2.aspx?TrialID=EUCTR2015-005532-18-DE [Internet]. 2016; Available from: https://www.…
767.	NCT04199013. Comparison of Ropivacaine With or Without Fentanyl in Spinal Anaesthesia for Lower Limb Surgeries. https://clinicaltrials.gov/show/NCT04199013 [Internet]. 2019; Available from: https://www.cochranelibrary.com/central/doi/10.1002/central/CN-02053188/full
768.	EUCTR2016-001055-50-SE. A study conducted to assess effect and safety of a new pharmaceutical compared to Xenical after multiple doses. http://www.who.int/trialsearch/Trial2.aspx?TrialID=EUCTR2016-001055-50-SE [Internet]. 2016; Available from: https://www.cochranelibrary.com/central/doi/10.1002/central/CN-01850234/full
769.	NCT01812200. Antithrombotic Triple Therapy in Humans. https://clinicaltrials.gov/show/NCT01812200 [Internet]. 2013; Available from: https://www.cochranelibrary.com/central/doi/10.1002/central/CN-02024474/full
770.	NCT01837290. Effects of Dexmedetomidine Premedication on Geriatric Patients With Chronic Renal Failure Undergoing Hip Surgery. https://clinicaltrials.gov/show/NCT01837290 [Internet]. 2013; Available from: https://www.cochranelibrary.com/central/doi/10.1002/central/CN-02027173/full
771.	NCT03563625. Local Wound Infiltration Versus Caudal Block on Wound Infection and Healing in Paediatrics Inguinal Herniotomy. https://clinicaltrials.gov/show/NCT03563625 [Internet]. 2018; Available from: https://www.cochranelibrary.com/central/doi/10.1002/central/CN-01660507/full
772.	IRCT2013011612123N1. Comparision of propofol and midazolam analgesia for gastrointestinal endoscopy. http://www.who.int/trialsearch/Trial2.aspx?TrialID=IRCT2013011612123N1 [Internet]. 2013; Available from: https://www.cochranelibrary.com/central/doi/10.1002/central/CN-01858363/full
773.	NCT03708679. Effects of Menstrual Cycle on Preoperative Anxiety. https://clinicaltrials.gov/show/NCT03708679 [Internet]. 2018; Available from: https://www.cochranelibrary.com/central/doi/10.1002/central/CN-01664177/full
774.	NCT02786849. Neuromuscular Electrical Stimulation During Hemodialysis in Peripheral Muscle Strength and Exercise Capacity. https://clinicaltrials.gov/show/NCT02786849 [Internet]. 2016; Available from: https://www.cochranelibrary.com/central/doi/10.1002/central/CN-02033139/full
775.	Evstigneeva L NEKE, Belkin A. Effect of exercise on balance and functional mobility in postmenopausal women with vertebral fractures. Osteoporos Int Conf world Congr osteoporosis, Osteoarthr Musculoskelet Dis WCO-IOF-ESCEO 2016 Malaga spain Conf start 20160414 Conf end 20160417 Conf Publ. 2016;27(1 SUPPL. 1):S520‐S521.
776.	NCT03959631. Effectiveness and Cost-effectiveness of a VCoP to Empowerment of Patients With Ischaemic Heart Disease in PHC: cluster-RCT. https://clinicaltrials.gov/show/NCT03959631 [Internet]. 2019; Available from: https://www.cochranelibrary.com/central/doi/10.1002/central/CN-01944990/full
777.	ACTRN12619000574145. A study to evaluate the safety and tolerability of multiple formulations of an investigational transdermal patch in healthy volunteers. http://www.who.int/trialsearch/Trial2.aspx?TrialID=ACTRN12619000574145 [Internet]. 2019; Available from: https://www.cochranelibrary.com/central/doi/10.1002/central/CN-01974775/full
778.	NCT03551015. Feasibility Study of Early Review and Early Cardiac Rehabilitation After Coronary Artery Bypass. https://clinicaltrials.gov/show/NCT03551015 [Internet]. 2018; Available from: https://www.cochranelibrary.com/central/doi/10.1002/central/CN-01660180/full
779.	NCT04181983. Personalized Exercise Programs for Older Adults - a Digital User-friendly Application. https://clinicaltrials.gov/show/NCT04181983 [Internet]. 2019; Available from: https://www.cochranelibrary.com/central/doi/10.1002/central/CN-02010294/full
780.	NCT00140153. Testosterone in Female Hypoactive Sexual Desire Disorder. https://clinicaltrials.gov/show/NCT00140153 [Internet]. 2005; Available from: https://www.cochranelibrary.com/central/doi/10.1002/central/CN-01477708/full
781.	EUCTR2009-016987-34-BE. Phase 3 Randomized, Double-Blind Study of the Efficacy and Safety of 2 Doses of CP-690,550 Compared to Methotrexate in Methotrexate-Naïve Patients with Rheumatoid Arthritis. http://www.who.int/trialsearch/Trial2.aspx?TrialID=EUCTR2009-016987-34-BE [Internet]. 2010; Available from: https://www.cochranelibrary.com/central/doi/10.1002/central/CN-01864537/full
782.	IRCT201604241165N13. Efficiency of Influenza vaccine (Flupak); Phase 2. http://www.who.int/trialsearch/Trial2.aspx?TrialID=IRCT201604241165N13 [Internet]. 2016; Available from: https://www.cochranelibrary.com/central/doi/10.1002/central/CN-01895589/full
783.	PER-045-16. A Phase 3 Multicenter, Randomized, Open-label, Clinical Trial of Telavancin Versus Standard Intravenous Therapy in the Treatment of Subjects with Saphylococcus aureus Bacteremia including infective Endocarditis. http://www.who.int/trialsearch/Trial2.aspx?TrialID=PER-045-16 [Internet]. 2017; Available from: https://www.cochranelibrary.com/central/doi/10.1002/central/CN-01835296/full
784.	NCT01276665. Effects of Noradrenaline Administration Combined With Restrictive Intraoperative Fluid Substitution on Perioperative Outcome in Patients Undergoing Radical Cystectomy. https://clinicaltrials.gov/show/NCT01276665 [Internet]. 2011; Available from: https://www.cochranelibrary.com/central/doi/10.1002/central/CN-02021142/full
785.	NCT02379728. Ghana PrenaBelt Trial. https://clinicaltrials.gov/show/NCT02379728 [Internet]. 2015; Available from: https://www.cochranelibrary.com/central/doi/10.1002/central/CN-02032364/full
786.	NCT01969604. Reduction of Daily Sitting Time in Patients With Rheumatoid Arthritis. https://clinicaltrials.gov/show/NCT01969604 [Internet]. 2013; Available from: https://www.cochranelibrary.com/central/doi/10.1002/central/CN-02036634/full
787.	NCT03576430. The SongDance Study: stress, Ongoing Self- Monitoring and Diabetes, Nerve Stimulation and Cognitive Empowerment. https://clinicaltrials.gov/show/NCT03576430 [Internet]. 2018; Available from: https://www.cochranelibrary.com/central/doi/10.1002/central/CN-01660841/full
788.	NCT02522260. OptiTrain - Optimal Training Women With Breast Cancer. https://clinicaltrials.gov/show/NCT02522260 [Internet]. 2015; Available from: https://www.cochranelibrary.com/central/doi/10.1002/central/CN-02043855/full
789.	NCT02618980. Early Endoscopy for Acute Upper Gastrointestinal Bleeding in Acute Coronary Syndrome Patients. https://clinicaltrials.gov/show/NCT02618980 [Internet]. 2015; Available from: https://www.cochranelibrary.com/central/doi/10.1002/central/CN-01554108/full
790.	ACTRN12616000564459. Is targeted physiotherapy effective in improving outcomes, quality of life and return to activity in patients that are at risk of deteriorating symptoms and early osteoarthritis following anterior cruciate ligament reconstruction. http://www.who.int/trialsearch/Trial2.aspx?TrialID=ACTRN12616000564459 [Internet]. 2016; Available from: https://www.cochranelibrary.com/central/do…
791.	NCT02145611. Vildagliptin vs. Glibenclamide in Endothelial Function in Type 2 Diabetes and Hypertension. https://clinicaltrials.gov/show/NCT02145611 [Internet]. 2013; Available from: https://www.cochranelibrary.com/central/doi/10.1002/central/CN-02032735/full
792.	NCT01510041. Effects of Respiratory Muscle Training and Respiratory Exercise in Exercise Tolerance, Performing Daily Life Activities and Quality of Life of Patients With Chronic Obstructive Pulmonary Disease. https://clinicaltrials.gov/show/NCT01510041 [Internet]. 2012; Available from: https://www.cochranelibrary.com/central/doi/10.1002/central/CN-02018996/full
793.	NCT01798823. Exercise-induced Bronchoconstriction in School Children. https://clinicaltrials.gov/show/NCT01798823 [Internet]. 2013; Available from: https://www.cochranelibrary.com/central/doi/10.1002/central/CN-02021687/full
794.	NCT01219881. Comparing Desflurane to Sevoflurane for the Effect on Recovery Time in Patients Undergoing Urological Cystoscope Surgery. https://clinicaltrials.gov/show/NCT01219881 [Internet]. 2010; Available from: https://www.cochranelibrary.com/central/doi/10.1002/central/CN-01501336/full
795.	NCT01642394. Impact of Self-care Education Program in Patients With Type 2 Diabetes in Primary Care in the Basque Country. https://clinicaltrials.gov/show/NCT01642394 [Internet]. 2012; Available from: https://www.cochranelibrary.com/central/doi/10.1002/central/CN-02038626/full
796.	ACTRN12618000064202. Comparison of standard current anaesthetics with PhaxanTM, a new intravenous anaesthetic, for efficacy, safety profile and preservation of brain function after hip replacement surgery.
797.	ACTRN12615000925549. Evaluation of donepezil transdermal delivery system (TDS) formulations versus oral donezepil (aricept) in healthy volunteers. http://www.anzctr.org.au/ACTRN12615000925549.aspx.
798.	NCT03614104. Awareness Development and Usage of mHealth Technology Among Hypertensive Patients in a Rural Community of Bangladesh. https://clinicaltrials.gov/show/NCT03614104.
799.	NCT03739385. Generations on the Move (GIB-Study): intergenerational Exercise and Health Promotion. Https://clinicaltrials.gov/show/nct03739385 [Internet]. 2018; Available from: https://www.cochranelibrary.com/central/doi/10.1002/central/CN-01794885/full
800.	Hampton AJ HTGMMWJ, Clark D. The effects of emotion regulation strategies on the pain experience: a structured laboratory investigation. Pain. 2015;156(5):868‐879.
801.	NCT03480061. Dexmedetomidine to Reduce the Incidence of POCD After Open Cardiac Surgery. Https://clinicaltrials.gov/show/nct03480061 [Internet]. 2018; Available from: https://www.cochranelibrary.com/central/doi/10.1002/central/CN-01567582/full
802.	NCT03336827. Improving Emotion Regulation at the End of Breast Cancer Treatment. Https://clinicaltrials.gov/show/nct03336827 [Internet]. 2017; Available from: https://www.cochranelibrary.com/central/doi/10.1002/central/CN-01565624/full
803.	Niedbala EM HZPHBN, Abide AC. Taking one for the team: physiological trajectories of painful intergroup retaliation. Physiol Behav. 2018;194:277‐284.
804.	Edelstyn NM BSRESJ, Jenkinson P. A cognitive neuropsychological and psychophysiological investigation of a patient who exhibited an acute exacerbated behavioural response during innocuous somatosensory stimulation and movement. Behav Neurol. 2004;15(1‐2):15‐22.
805.	Braams BR BJBMT, Gross JJ. The effects of acceptance and suppression on anticipation and receipt of painful stimulation. J Behav Ther Exp Psychiatry. 2012;43(4):1014‐1018.
806.	NCT03552120. Serving Women Using Opioids During Pregnancy. Https://clinicaltrials.gov/show/nct03552120 [Internet]. 2018; Available from: https://www.cochranelibrary.com/central/doi/10.1002/central/CN-01660213/full
807.	Rokicki LA HKAFCRLGLFJL, Kvaal SA. Change mechanisms associated with combined relaxation/EMG biofeedback training for chronic tension headache. Appl Psychophysiol Biofeedback. 22(1).
808.	Garland E. Mindfulness promotes positive emotion-cognition interactions integral to human flourishing: evidence from research on mindfulness-oriented recovery enhancement. Psychosom Med. 78(3).
809.	Lee S, Genik LM, McMurtry CM. Pain. In: Matson, JL, editor. HANDBOOK OF CHILDHOOD PSYCHOPATHOLOGY AND DEVELOPMENTAL DISABILITIES ASSESSMENT. 2018. p. 359–89. (Autism and Child Psychopathology Series).
810.	Olivetti Correa CM, Nascimento Brandao MJ, Hirata ES, Udelsmann A. Anesthetic considerations in laparoscopic surgery. ABCD-ARQUIVOS Bras Cir Dig Arch Dig Surg. 2008;21(3):136–8.
811.	Cardaciotto L, Herbert JD, Forman EM, Moitra E, Farrow V. The assessment of present-moment awareness and acceptance - The Philadelphia Mindfulness Scale. Assessment. 2008 Jun;15(2):204–23.
812.	Ceballos-Baumann A. Botulinum toxin. Development for therapeutic purposes. NERVENARZT. 2008 Jun;79(1):3–8.
813.	Wrosch C, Schulz R. Health-engagement control strategies and 2-year changes in older adults’ physical health. Psychol Sci. 2008 Jun;19(6):537–41.
814.	Jungkunz W, Swidnickl W, Spath K-H, Schupp W. EMG-biofeedback as a method for functional diagnosis of muscles in neuro-orthopedic rehabilitation - Retrospective evaluation from clinical work. Phys MEDIZIN Rehabil KURORTMEDIZIN. 2008;18(2):69–74.
815.	Smith BW, Tooley EM, Montague EQ, Robinson AE, Cosper CJ, Mullins PG. Habituation and sensitization to heat and cold pain in women with fibromyalgia and healthy controls. Pain. 2008;140(3):420–8.
816.	Hosten T, Baykara N, Arslan Z, Solak M, Toker K, Ilgazli A. Comparison of Deksmedetomidin and Propofol Effects During Flexible Fiberoptic Bronchoscopy. EURASIAN J Pulmonol. 2009;11(3):115–20.
817.	Elomaa MM, Williams AC de C, Kalso EA. Attention management as a treatment for chronic pain. Eur J PAIN. 2009 Nov;13(10):1062–7.
818.	Massey EK, Garnefski N, Gebhardt WA. Goal frustration, coping and well-being in the context of adolescent headache: A self-regulation approach. Eur J PAIN. 2009 Oct;13(9):977–84.
819.	Kroft EBM, de Jong EMGJ, Evers AWM. Psychological Distress in Patients With Morphea and Eosinophilic Fasciitis. Arch Dermatol. 2009 Sep;145(9):1017–22.
820.	Lunde L-H, Nordhus IH, Pallesen S. The Effectiveness of Cognitive and Behavioural Treatment of Chronic Pain in the Elderly: A Quantitative Review. J Clin Psychol Med Settings. 2009 Sep;16(3):254–62.
821.	Lutz A, Greischar LL, Perlman DM, Davidson RJ. BOLD signal in insula is differentially related to cardiac function during compassion meditation in experts vs. novices. Neuroimage. 2009 Sep;47(3):1038–46.
822.	Rhudy JL, France CR, Bartley EJ, McCabe KM, Williams AE. Psychophysiological responses to pain: Further validation of the nociceptive flexion reflex (NFR) as a measure of nociception using multilevel modeling. Psychophysiology. 2009 Sep;46(5):939–48.
823.	Gyurcsik NC, Brawley LR, Spink KS, Brittain DR, Fuller DL, Chad K. Physical Activity in Women With Arthritis: Examining Perceived Barriers and Self-Regulatory Efficacy to Cope. ARTHRITIS Rheum CARE Res. 2009;61(8):1087–94.
824.	Huang Y, Zheng H, Nugent C, McCullagh P, Black N, Vowles K, et al. Feature Selection on Chronic Pain Self Reporting Data. In: 2009 9TH INTERNATIONAL CONFERENCE ON INFORMATION TECHNOLOGY AND APPLICATIONS IN BIOMEDICINE. 2009. p. 478+.
825.	Block-Lerner J, Holston MA, Messing M. Seeing Through Clearer Eyes Mindfulness and Acceptance-Based Behavioral Interventions in the School. In: Christner, RW and Mennuti, RB, editor. SCHOOL-BASED MENTAL HEALTH: A PRACTITIONER’S GUIDE TO COMPARATIVE PRACTICES. 2009. p. 373–404.
826.	Caillier JG, Brown SC, Parsons S, Ardoin PJ, Cruise P. PATIENT PREFERENCES: DO THEY CONTRIBUTE TO HEALTHCARE DISPARITIES? Ethn Dis. 2008;18(1):89–92.
827.	Lucas-Thompson R, Townsend EL, Gunnar MR, Georgieff MK, Guiang SF, Ciffuentese RF, et al. Developmental changes in the responses of preterm infants to a painful stressor. INFANT Behav Dev. 2008;31(4):614–23.
828.	Smith H, Bruckenthal P. Implications of Opioid Analgesia for Medically Complicated Patients. Drugs Aging. 2010;27(5):417–33.
829.	Kirkhorn SR, Earle-Richardson G, Banks RJ. Ergonomic Risks and Musculoskeletal Disorders in Production Agriculture: Recommendations for Effective Research to Practice. J Agromedicine. 2010;15(3, SI):281–99.
830.	Faunce T. Medical law reporter HE VIOXX PHARMACEUTICAL SCANDAL: PETERSON v MERKE SHARPE & DOHME (AUST) PTY LTD (2010) 184 FCR 1. J Law Med. 2010;18(1):38–49.
831.	Schutze R, Rees C, Preece M, Schutze M. Low mindfulness predicts pain catastrophizing in a fear-avoidance model of chronic pain. Pain. 2010;148(1):120–7.
832.	Karademas EC, Hondronikola I. The impact of illness acceptance and helplessness to subjective health, and their stability over time: A prospective study in a sample of cardiac patients. Psychol Heal Med. 2010;15(3):336–46.
833.	Vieten C, Astin JA, Buscemi R, Galloway GP. Development of an Acceptance-Based Coping Intervention for Alcohol Dependence Relapse Prevention. Subst Abus. 2010;31(2):108–16.
834.	Nes LS, Carlson CR, Crofford LJ, de Leeuw R, Segerstrom SC. Self-regulatory deficits in fibromyalgia and temporomandibular disorders. Pain. 2010 Oct;151(1):37–44.
835.	de Melo NR. Estrogen-free oral hormonal contraception: benefits of the progestin-only pill. WOMENS Heal. 2010 Sep;6(5):721–35.
836.	Schlatter MC, Cameron LD. Emotional Suppression Tendencies as Predictors of Symptoms, Mood, and Coping Appraisals During AC Chemotherapy for Breast Cancer Treatment. Ann Behav Med. 2010;40(1):15–29.
837.	Sauer SE, Burris JL, Carlson CR. New directions in the management of chronic pain: Self-regulation theory as a model for integrative clinical psychology practice. Clin Psychol Rev. 2010;30(6):805–14.
838.	Goossens ME, Kindermans HP, Morley SJ, Roelofs J, Verbunt J, Vlaeyen JW. Self-discrepancies in work-related upper extremity pain: Relation to emotions and flexible-goal adjustment. Eur J PAIN. 2010;14(7):764–70.
839.	Rhudy JL, Bartley EJ, Williams AE, McCabe KM, Chandler MC, Russell JL, et al. Are There Sex Differences in Affective Modulation of Spinal Nociception and Pain? J PAIN. 2010;11(12):1429–41.
840.	Thorlund JB, Roos EM, Aagaard P. Neuromuscular Function during Stair Descent in Meniscectomized Patients and Controls. Med Sci Sports Exerc. 2011 Jul;43(7):1272–9.
841.	Dumitrescu AL, Dogaru BC, Dogaru CD, Manolescu B. The Relationship between Self-Reported Oral Health, Self-Regulation, Proactive Coping, Procrastination and Proactive Attitude. Community Dent Health. 2011 Jun;28(2):170–3.
842.	Reinoso-Barbero F, Pascual-Pascual SI, de Lucas R, Garcia S, Billoet C, Dequenne V, et al. Equimolar Nitrous Oxide/Oxygen Versus Placebo for Procedural Pain in Children: A Randomized Trial. Pediatrics. 2011 Jun;127(6):E1464–70.
843.	Baur H, Mueller S, Hirschmueller A, Cassel M, Weber J, Mayer F. Comparison in lower leg neuromuscular activity between runners with unilateral mid-portion Achilles tendinopathy and healthy individuals. J Electromyogr Kinesiol. 2011 Jun;21(3):499–505.
844.	Poppe C, Crombez G, Devulder J, Hanoulle I, Vogelaers D, Petrovic M. PERSONALITY TRAITS IN CHRONIC PAIN PATIENTS ARE ASSOCIATED WITH LOW ACCEPTANCE AND CATASTROPHIZING ABOUT PAIN. Acta Clin Belg. 2011;66(3):209–15.
845.	Verhaert D, Thavendiranathan P, Giri S, Mihai G, Rajagopalan S, Simonetti OP, et al. Direct T2 Quantification of Myocardial Edema in Acute Ischemic Injury. JACC-CARDIOVASCULAR IMAGING. 2011 Mar;4(3):269–78.
846.	Loggia ML, Juneau M, Bushnell MC. Autonomic responses to heat pain: Heart rate, skin conductance, and their relation to verbal ratings and stimulus intensity. Pain. 2011 Mar;152(3):592–8.
847.	Bozzola M, Colle M, Halldin-Stenlid M, Larroque S, Zignani M, Grp ESS. Treatment adherence with the easypod (TM) growth hormone electronic auto-injector and patient acceptance: survey results from 824 children and their parents. BMC Endocr Disord. 2011 Feb;11.
848.	Jeffery AE, Wylde V, Blom AW, Horwood JP. ``It’s There and I’m Stuck With It{’’}: Patients’ Experiences of Chronic Pain Following Total Knee Replacement Surgery. Arthritis Care Res (Hoboken). 2011 Feb;63(2):286–92.
849.	Kataoka H, Hayano J, Mizushima T, Tanaka M, Kubota E, Shimura T, et al. CARDIOVASCULAR TOLERANCE AND AUTONOMIC NERVOUS RESPONSES IN UNSEDATED UPPER GASTROINTESTINAL SMALL-CALIBER ENDOSCOPY: A COMPARISON BETWEEN TRANSNASAL AND PERORAL PROCEDURES WITH NEWLY DEVELOPED MOUTHPIECE. Dig Endosc. 2011;23(1):78–85.
850.	Nyklicek I. Mindfulness, Emotion Regulation, and Well-Being. In: Nyklicek, I and Vingerhoets, A and Zeelenberg, M, editor. EMOTION REGULATION AND WELL-BEING. 2011. p. 101–18.
851.	Huang Y, Zheng H, Nugent C, McCullagh P, Black N, Vowles KE, et al. Feature Selection and Classification in Supporting Report-Based Self-Management for People with Chronic Pain. IEEE Trans Inf Technol Biomed. 2011;15(1):54–61.
852.	Fontecha CG, Balague F, Pellise F, Rajmil L, Aguirre M, Pasarin M, et al. Low Back Pain in Adolescents Is Quality of Life Poorer in Those Seeking Medical Attention? Spine (Phila Pa 1976). 2011;36(17):E1154–61.
853.	Perry Y, Henry JD, Nangle MR, Grisham JR. Regulation of negative affect in schizophrenia: The effectiveness of acceptance versus reappraisal and suppression. J Clin Exp Neuropsychol. 2012;34(5):497–508.
854.	Parra Delgado M, Montanes Rodriguez J, Montanes Sanchez M, Bartolome Gutierrez R. KNOWING MINDFULNESS. ENSAYOS-REVISTA LA Fac Educ ALBACETE. 2012;27:29–46.
855.	Sandman CA, Davis EP, Buss C, Glynn LM. Exposure to Prenatal Psychobiological Stress Exerts Programming Influences on the Mother and Her Fetus. Neuroendocrinology. 2012;95(1):8–21.
856.	Mather M. The emotion paradox in the aging brain. In: Kingstone, A and Miller, MB, editor. YEAR IN COGNITIVE NEUROSCIENCE. 2012. p. 33–49. (Annals of the New York Academy of Sciences; vol. 1251).
857.	Painovich J, Herman PM. Acupuncture in the Inpatient Acute Care Setting: A Pragmatic, Randomized Control Trial. EVIDENCE-BASED Complement Altern Med. 2012;1–8.
858.	Wouters EJ, Larsen JK, Zijlstra H, van Ramshorst B, Geenen R. Physical Activity After Surgery for Severe Obesity: The Role of Exercise Cognitions. Obes Surg. 2011;21(12):1894–9.
859.	Agarwal SK. Core Management Principles in Rheumatoid Arthritis to Help Guide Managed Care Professionals. J Manag CARE Pharm. 2011;17(9, B):S3–8.
860.	McCubbin JA, Merritt MM, Sollers III JJ, Evans MK, Zonderman AB, Lane RD, et al. Cardiovascular-Emotional Dampening: The Relationship Between Blood Pressure and Recognition of Emotion. Psychosom Med. 2011;73(9):743–50.
861.	Yamada KA, Lewthwaite R, Popovich Jr. JM, Beneck GJ, Kulig K, Network PTCR. The Low Back Activity Confidence Scale (LoBACS): Preliminary Validity and Reliability. Phys Ther. 2011 Nov;91(11):1592–603.
862.	Goebel S, Grimm S, Raab P, Ettl V, Faller H. The German version of parents’ postoperative pain measure (PPPM-D). Validation on children 2-12 years old. SCHMERZ. 2011 Sep;25(5):534–43.
863.	Pollatos O, Dietel A, Herbert BM, Wankner S, Wachsmuth C, Henningsen P, et al. Blunted autonomic reactivity and increased pain tolerance in somatoform patients. Pain. 2011 Sep;152(9):2157–64.
864.	Greco LA, Baer RA, Smith GT. Assessing Mindfulness in Children and Adolescents: Development and Validation of the Child and Adolescent Mindfulness Measure (CAMM). Psychol Assess. 2011 Sep;23(3):606–14.
865.	Juarascio A, Forman E, Timko CA, Butryn M, Goodwin C. The development and validation of the food craving acceptance and action questionnaire (FAAQ). Eat Behav. 2011;12(3):182–7.
866.	Price CJ, Wells EA, Donovan DM, Rue T. Mindful awareness in body-oriented therapy as an adjunct to women’s substance use disorder treatment: A pilot feasibility study. J Subst Abuse Treat. 2012 Jul;43(1):94–107.
867.	Hascoet S, Bongard V, Chabbert V, Marachet M-A, Rousseau H, Charpentier S, et al. Early triage of emergency department patients with acute coronary syndrome: Contribution of 64-slice computed tomography angiography. Arch Cardiovasc Dis. 2012;105(6–7):338–46.
868.	Anestis MD, Joiner TE. Behaviorally-indexed distress tolerance and suicidality. J Psychiatr Res. 2012 Jun;46(6):703–7.
869.	Gauchet A, Shankland R, Dantzer C, Pelissier S, Aguerre C. Clinical applications in health psychology. Psychol Fr. 2012 Jun;57(2):131–42.
870.	Pincus T, Castrejon I. An Evidence-Based Medical Visit for Patients with Rheumatoid Arthritis Based on Standard, Quantitative Scientific Data from a Patient MDHAQ and Physician Report. Bull Hosp Joint Dis. 2012 Jun;70(2):73–94.
871.	Yuxiang L, Lu T, Jianqiang Y, Xiuying D, Wanfang Z, Wannian Z, et al. Analgesia effect of a fixed nitrous oxide/oxygen mixture on burn dressing pain: study protocol for a randomized controlled trial. Trials. 2012 May;13.
872.	Fledderus M, Voshaar MAHO, ten Klooster PM, Bohlmeijer ET. Further Evaluation of the Psychometric Properties of the Acceptance and Action Questionnaire-II. Psychol Assess. 2012;24(4):925–36.
873.	Smith NB, Meuret AE. The role of painful events and pain perception in blood-injection-injury fears. J Behav Ther Exp Psychiatry. 2012;43(4):1045–8.
874.	Anestis MD, Gratz KL, Bagge CL, Tull MT. The interactive role of distress tolerance and borderline personality disorder in suicide attempts among substance users in residential treatment. Compr Psychiatry. 2012 Nov;53(8):1208–16.
875.	Eccles MP, Grimshaw JM, MacLennan G, Bonetti D, Glidewell L, Pitts NB, et al. Explaining clinical behaviors using multiple theoretical models. Implement Sci. 2012 Oct;7.
876.	Poppe C, Crombez G, Hanoulle I, Vogelaers D, Petrovic M. Mental quality of life in chronic fatigue is associated with an accommodative coping style and neuroticism: a path analysis. Qual LIFE Res. 2012 Oct;21(8):1337–45.
877.	Tkachuk GA, Harris CA. Psychometric Properties of the Tampa Scale for Kinesiophobia-11 (TSK-11). J PAIN. 2012 Oct;13(10):970–7.
878.	Schmidt JE, Joyner MJ, Tonyan HM, Reid KI, Hooten WM. Psychological and Physiological Correlates of a Brief Intervention to Enhance Self-Regulation in Patients with Fibromyalgia. J Musculoskelet Pain. 2012 Sep;20(3):211–21.
879.	Martin SL, Kerr KL, Bartley EJ, Kuhn BL, Palit S, Terry EL, et al. Respiration-Induced Hypoalgesia: Exploration of Potential Mechanisms. J PAIN. 2012;13(8):755–63.
880.	Reitz S, Krause-Utz A, Pogatzki-Zahn EM, Ebner-Priemer U, Bohus M, Schmahl C. STRESS REGULATION AND INCISION IN BORDERLINE PERSONALITY DISORDER-A PILOT STUDY MODELING CUTTING BEHAVIOR. J Pers Disord. 2012;26(4):605–15.
881.	Anatchkova M, Rose M, Ware J, Bjorner JB. Evaluation of a role functioning computer adaptive test (RF-CAT). Qual LIFE Res. 2013 Jun;22(5):1085–92.
882.	Ellis AJ, Vanderlind WM, Beevers CG. Enhanced Anger Reactivity and Reduced Distress Tolerance in Major Depressive Disorder. Cognit Ther Res. 2013 Jun;37(3):498–509.
883.	Hayes SC, Levin ME, Plumb-Vilardaga J, Villatte JL, Pistorello J. Acceptance and Commitment Therapy and Contextual Behavioral Science: Examining the Progress of a Distinctive Model of Behavioral and Cognitive Therapy. Behav Ther. 2013 Jun;44(2):180–98.
884.	Poppe C, Petrovic M, Vogelaers D, Crombez G. Cognitive behavior therapy in patients with chronic fatigue syndrome: The role of illness acceptance and neuroticism. J Psychosom Res. 2013 May;74(5):367–72.
885.	Amorosa VK, Aibana O, Shire NJ, Dorey-Stein Z, Ferrara T, Gilmore J, et al. Willingness to Undergo a Repeat Liver Biopsy Among HIV/Hepatitis C Virus-coinfected and Hepatitis C Virus-monoinfected Patients. J Clin Gastroenterol. 2013;47(5):457–60.
886.	Franklin JC, Lee KM, Hanna EK, Prinstein MJ. Feeling Worse to Feel Better: Pain-Offset Relief Simultaneously Stimulates Positive Affect and Reduces Negative Affect. Psychol Sci. 2013;24(4):521–9.
887.	Wrosch C, Sabiston CM. Goal adjustment, physical and sedentary activity, and well-being and health among breast cancer survivors. Psychooncology. 2013 Mar;22(3):581–9.
888.	Newby NC, Pearl DL, LeBlanc SJ, Leslie KE, von Keyserlingk MAG, Duffield TF. The effect of administering ketoprofen on the physiology and behavior of dairy cows following surgery to correct a left displaced abomasum. J Dairy Sci. 2013 Mar;96(3):1511–20.
889.	Kristjansdottir OB, Fors EA, Eide E, Finset A, Stensrud TL, van Dulmen S, et al. A Smartphone-Based Intervention With Diaries and Therapist Feedback to Reduce Catastrophizing and Increase Functioning in Women With Chronic Widespread Pain. Part 2: 11-month Follow-up Results of a Randomized Trial. J Med INTERNET Res. 2013 Mar;15(3):152–70.
890.	Brinkman TM, Zhang N, Ullrich NJ, Brouwers P, Green DM, Srivastava DK, et al. Psychoactive medication use and neurocognitive function in adult survivors of childhood cancer: A report from the childhood cancer survivor study. Pediatr Blood Cancer. 2013 Mar;60(3):486–93.
891.	Chiesa A, Serretti A, Jakobsen JC. Mindfulness: Top-down or bottom-up emotion regulation strategy? Clin Psychol Rev. 2013 Feb;33(1):82–96.
892.	Poppe C, Crombez G, Hanoulle I, Vogelaers D, Petrovic M. Improving quality of life in patients with chronic kidney disease: influence of acceptance and personality. Nephrol Dial Transplant. 2013;28(1):116–21.
893.	Costa J, Pinto-Gouveia J. Experiential avoidance and self-compassion in chronic pain. J Appl Soc Psychol. 2013;43(8):1578–91.
894.	Jacobsen JS, Kersting UG, Rathleff MS, Simonsen O, Soballe K, Ulrich M. The gait pattern is not impaired in subjects with external snapping hip: a comparative cross-sectional study. BMC Musculoskelet Disord. 2013 Jul;14.
895.	Loquai C, Scheurich V, Syring N, Schmidtmann I, Rietz S, Werner A, et al. Screening for Distress in Routine Oncological Care-A Survey in 520 Melanoma Patients. PLoS One. 2013 Jul;8(7).
896.	Gonzalez-Roldan AM, Munoz MA, Cifre I, Sitges C, Montoya P. Altered Psychophysiological Responses to the View of Others’ Pain and Anger Faces in Fibromyalgia Patients. J PAIN. 2013 Jul;14(7):709–19.
897.	Tamagawa R, Moss-Morris R, Martin A, Robinson E, Booth RJ. Dispositional emotion coping styles and physiological responses to expressive writing. Br J Health Psychol. 2013 Sep;18(3):574–92.
898.	Putman MS, Yoon JD, Rasinski KA, Curlin FA. Intentional Sedation to Unconsciousness at the End of Life: Findings From a National Physician Survey. J Pain Symptom Manage. 2013 Sep;46(3):326–34.
899.	Guidon M, McGee H. Recruitment to clinical trials of exercise: challenges in the peripheral arterial disease population. Physiotherapy. 2013;99(4):305–10.
900.	O’Reilly A, Choby D, Sejourne N, Callahan S. Feelings of control, unconditional self-acceptance and maternal self-esteem in women who had delivered by caesarean. J Reprod Infant Psychol. 2014;32(4):355–65.
901.	Kilgert B, Rybizki L, Grottke M, Neurath MF, Neumann H. Prospective Long-Term Assessment of Sedation-Related Adverse Events and Patient Satisfaction for Upper Endoscopy and Colonoscopy. Digestion. 2014;90(1):42–8.
902.	Pineau TR, Glass CR, Kaufman KA. Mindfulness in Sport Performance. In: Ie, A and Ngnoumen, CT and Langer, EJ, editor. WILEY BLACKWELL HANDBOOK OF MINDFULNESS, VOLS I AND II. 2014. p. 1004–33.
903.	La Grutta L, La Grutta S, Galia M, Lo Piccolo G, Gentile G, La Tona G, et al. Acceptance of noninvasive computed tomography coronary angiography: for a patient-friendly medicine. Radiol MEDICA. 2014 Feb;119(2):128–34.
904.	Swain J, Hancock K, Dixon A, Bowman J. Acceptance and Commitment Therapy for children: A systematic review of intervention studies. J Context Behav Sci. 2015;4(2):73–85.
905.	Klimecki OM, Leiberg S, Ricard M, Singer T. Differential pattern of functional brain plasticity after compassion and empathy training. Soc Cogn Affect Neurosci. 2014 Jun;9(6):873–9.
906.	Tei S, Becker C, Kawada R, Fujino J, Jankowski KF, Sugihara G, et al. Can we predict burnout severity from empathy-related brain activity? Transl Psychiatry. 2014 Jun;4.
907.	Chien A, Lai D-M, Cheng C-H, Wang S-F, Hsu W-L, Wang J-L. Translation, Cross-cultural Adaptation, and Validation of a Chinese Version of the Japanese Orthopaedic Association Cervical Myelopathy Evaluation Questionnaire. Spine (Phila Pa 1976). 2014 May;39(12):963–70.
908.	Solera Ruiz I, Poblacion Garcia G, Riquelme I. E-mail communication in pain practice: The importance of being earnest. SAUDI J Anaesth. 2014;8(3):364–7.
909.	Costa ED, Murray L, Dai F, Canali E, Minero M. Equine on-farm welfare assessment: a review of animal-based indicators. Anim Welf. 2014;23(3):323–41.
910.	Sun Y, Lu Y, Huang Y, Jiang H. Is dexmedetomidine superior to midazolam as a premedication in children? A meta-analysis of randomized controlled trials. Pediatr Anesth. 2014;24(8):863–74.
911.	Zhenzhen X, Li Y, Xiaohui G, Qingqing L, Fang Z, Li S, et al. Rejection of insulin therapy among patients with type 2 diabetes in China: reasons and recommendations. Chin Med J (Engl). 2014 Oct;127(20):3530–6.
912.	Uebelacker LA, Weinstock LM, Kraines MA. Self-Reported Benefits and Risks of Yoga in Individuals with Bipolar Disorder. J Psychiatr Pract. 2014 Sep;20(5):345–52.
913.	Hirayama MS, Milani D, Matheus Rodrigues RC, de Barros NF, Costa Alexandre NM. The perception of behavior related to mindfulness and the Brazilian version of the Freiburg Mindfulness Inventory. Cien Saude Colet. 2014 Sep;19(9):3899–914.
914.	Taylor PJ, Bourne K, Eames C, Dickson JM. Validating the Philadelphia Mindfulness Scale {[}PMS] for Those with Fibromyalgia. MYOPAIN-A J MYOFASCIAL PAIN FIBROMYALAGIA. 2015;23(3–4):155–64.
915.	Kouchaki M, Wareham J. Excluded and Behaving Unethically: Social Exclusion, Physiological Responses, and Unethical Behavior. J Appl Psychol. 2015 Mar;100(2):547–56.
916.	Torres-Ayala SC, Maldonado J, Bolton JS, Bhalla S. Coronary Computed Tomography Angiography of Spontaneous Coronary Artery Dissection: A Case Report and Review of the Literature. Am J Case Rep. 2015;16:130–5.
917.	Begen FM, Turner-Cobb JM. Benefits of belonging: Experimental manipulation of social inclusion to enhance psychological and physiological health parameters. Psychol Health. 2015;30(5):568–82.
918.	Kangasniemi AM, Lappalainen R, Kankaanpaa A, Tolvanen A, Tammelin T. Towards a physically more active lifestyle based on one’s own values: the results of a randomized controlled trial among physically inactive adults. BMC Public Health. 2015 Mar;15.
919.	McCrea SJJ. Intravenous sedation as an adjunct to advanced comprehensive dental implantology: the patient’s perspective and operator satisfaction. Br Dent J. 2015 Mar;218(5).
920.	Antcliff D, Campbell M, Woby S, Keeley P. Assessing the Psychometric Properties of an Activity Pacing Questionnaire for Chronic Pain and Fatigue. Phys Ther. 2015 Sep;95(9):1274–86.
921.	Gander M, Sevecke K, Buchheim A. Eating disorders in adolescence: attachment issues from a developmental perspective. Front Psychol. 2015;6.
922.	Armbrust W, Bos JJFJ, Cappon J, van Rossum MAJJ, Sauer PJJ, Wulffraat N, et al. Design and acceptance of Rheumates@Work, a combined internet-based and in person instruction model, an interactive, educational, and cognitive behavioral program for children with juvenile idiopathic arthritis. Pediatr Rheumatol. 2015 Jul;13.
923.	Fishbain DA, Bruns D, Meyer LJ, Lewis JE, Gao J, Disorbio JM. Do Acute and Chronic Pain Patients Differ on Affirmation of One Aspect of Pain Acceptance? Acknowledgement that a Cure Is Unlikely. Pain Physician. 2015;18(4):E597–604.
924.	Reif P, Elsayed H, Ulrich D, Bjelic-Radisic V, Haeusler M, Greimel E, et al. Quality of life and sexual activity during treatment of Bartholin’s cyst or abscess with a Word catheter. Eur J Obstet Gynecol Reprod Biol. 2015 Jul;190:76–80.
925.	Manal K, Gardinier E, Buchanan TS, Snyder-Mackler L. A more informed evaluation of medial compartment loading: the combined use of the knee adduction and flexor moments. Osteoarthr Cartil. 2015 Jul;23(7):1107–11.
926.	Akerblom S, Perrin S, Fischer MR, McCracken LM. The Mediating Role of Acceptance in Multidisciplinary Cognitive-Behavioral Therapy for Chronic Pain. J PAIN. 2015 Jul;16(7):606–15.
927.	Larsson A, Palstam A, Lofgren M, Ernberg M, Bjersing J, Bileviciute-Ljungar I, et al. Resistance exercise improves muscle strength, health status and pain intensity in fibromyalgia-a randomized controlled trial. ARTHRITIS Res Ther. 2015 Jun;17.
928.	Mroczek B, Banas J, Machowska-Szewczyk M, Kurpas D. Evaluation of Quality of Life of Those Living near a Wind Farm. Int J Environ Res Public Health. 2015 Jun;12(6):6066–83.
929.	Heeren A, Deplus S, Peschard V, Nef F, Kotsou I, Dierickx C, et al. Does Change in Self-reported Mindfulness Mediate the Clinical Benefits of Mindfulness Training? A Controlled Study Using the French Translation of the Five Facet Mindfulness Questionnaire. Mindfulness (N Y). 2015 Jun;6(3):553–9.
930.	Karlsson B, Burell G, Anderberg U-M, Svardsudd K. Cognitive behaviour therapy in women with fibromyalgia: A randomized clinical trial. Scand J PAIN. 2015 Oct;9:11–21.
931.	Skillgate E, Cote P, Cassidy JD, Boyle E, Carroll L, Holm LW. Effect of Early Intensive Care on Recovery From Whiplash-Associated Disorders: Results of a Population-Based Cohort Study. Arch Phys Med Rehabil. 2016 May;97(5):739–46.
932.	Gauntlett-Gilbert J, Gavriloff D, Brook P. Benzodiazepines May Be Worse Than Opioids Negative Medication Effects in Severe Chronic Pain. Clin J Pain. 2016;32(4):285–91.
933.	Esteve R, Ramirez-Maestre C, Peters ML, Serrano-Ibanez ER, Ruiz-Parraga GT, Lopez-Martinez AE. Development and Initial Validation of the Activity Patterns Scale in Patients With Chronic Pain. J PAIN. 2016;17(4):451–61.
934.	Peters JR, Eisenlohr-Moul TA, Smart LM. Dispositional mindfulness and rejection sensitivity: The critical role of nonjudgment. Pers Individ Dif. 2016;93:125–9.
935.	Boling S, Varho T, Kiviranta T, Haataja L. Quality of life of Finnish children with cerebral palsy. Disabil Rehabil. 2016 Mar;38(7):683–8.
936.	Schmitz A, Schulz C, Friebel U, Hohlfeld T, Bausewein C. Patient-Controlled Therapy of Breathlessness in Palliative Care: A New Therapeutic Concept for Opioid Administration? J Pain Symptom Manage. 2016 Mar;51(3):581–8.
937.	Murakami K, Kataoka H, Hayano J, Fukuta H, Mori Y, Nishiwaki H, et al. Autonomic nervous responses in colorectal polypectomy: Randomized controlled trial comparing air and carbon dioxide insufflation. Dig Endosc. 2016 Mar;28(2):203–9.
938.	van der Woude MCE, Bormans L, Hofhuis JGM, Spronk PE. Current Use of Pain Scores in Dutch Intensive Care Units: A Postal Survey in the Netherlands. Anesth Analg. 2016 Feb;122(2):456–61.
939.	Jacobs CM, Guildford BJ, Travers W, Davies M, McCracken LM. Brief psychologically informed physiotherapy training is associated with changes in physiotherapists’ attitudes and beliefs towards working with people with chronic pain. Br J PAIN. 2016 Feb;10(1):38–45.
940.	Rodriguez I, Fuentes C, Herskovic V, Campos M. Monitoring Chronic Pain: Comparing Wearable and Mobile Interfaces. In: Garcia, CR and CaballeroGil, P and Burmester, M and QuesadaArencibia, A, editor. UBIQUITOUS COMPUTING AND AMBIENT INTELLIGENCE, UCAMI 2016, PT I. 2016. p. 234–45. (Lecture Notes in Computer Science; vol. 10069).
941.	Tran J, Dorstyn DS, Burke ALJ. Psychosocial aspects of spinal cord injury pain: a meta-analysis. Spinal Cord. 2016;54(9):640–8.
942.	Ichitani T, Cunha MC. Effects of animal-assisted activity on self-reported feelings of pain in hospitalized children and adolescents. Psicol E Crit. 2016;29.
943.	Aree-Ue S, Roopsawang I, Belza B. Self-regulation in older Thai women with self-reported knee osteoarthritis: A path analysis. J Women Aging. 2016;28(3):247–58.
944.	O’Connell M, Farrokhi S, Fitzgerald GK. The role of knee joint moments and knee impairments on self-reported knee pain during gait in patients with knee osteoarthritis. Clin Biomech. 2016;31:40–6.
945.	Zhangchaonan, Guo S, Gao B, Jia F. The Beam Theory-based Collision Force Detection of the Catheter Operating System. In: 2016 IEEE INTERNATIONAL CONFERENCE ON MECHATRONICS AND AUTOMATION. 2016. p. 701–6.
946.	Benzo RP, Kirsch JL, Dulohery MM, Abascal-Bolado B. Emotional Intelligence: A Novel Outcome Associated with Wellbeing and Self-Management in Chronic Obstructive Pulmonary Disease. Ann Am Thorac Soc. 2016;13(1):10–6.
947.	Broadbent E, Wilkes C, Koschwanez H, Weinman J, Norton S, Petrie KJ. A systematic review and meta-analysis of the Brief Illness Perception Questionnaire. Psychol Health. 2015 Nov;30(11):1361–85.
948.	Panebianco-Warrens CR, Fletcher L, Kreutz G. Health-promoting behaviors in South African music students: A replication study. Psychol Music. 2015 Nov;43(6):779–92.
949.	Mueller LE, Schulz A, Andermann M, Gaebel A, Gescher DM, Spohn A, et al. Cortical Representation of Afferent Bodily Signals in Borderline Personality Disorder Neural Correlates and Relationship to Emotional Dysregulation. JAMA PSYCHIATRY. 2015 Nov;72(11):1077–86.
950.	Riskowski JL, Hagedorn TJ, Dufour AB, Hannan MT. Associations of Region-Specific Foot Pain and Foot Biomechanics: The Framingham Foot Study. JOURNALS Gerontol Ser A-BIOLOGICAL Sci Med Sci. 2015 Oct;70(10):1281–8.
951.	Jeong DE, Kim KO, Jang BI, Kim EY, Jung JT, Jeon SW, et al. The clinical usefulness of a web-based messaging system between patients with Crohn disease and their physicians. Medicine (Baltimore). 2016 Jun;95(26).
952.	Ciere Y, Visser A, Lebbink J, Sanderman R, Fleer J. Impaired Mood in Headache Clinic Patients: Associations With the Perceived Hindrance and Attainability of Personal Goals. Headache. 2016 Jun;56(6):1022–32.
953.	LaChiusa IC. The Transformation of Ashtanga Yoga: Implicit Memory, Dreams, and Consciousness for Survivors of Complex Trauma. NEUROQUANTOLOGY. 2016 Jun;14(2, SI):255–71.
954.	Greville-Harris M, Hempel R, Karl A, Dieppe P, Lynch TR. THE POWER OF INVALIDATING COMMUNICATION: RECEIVING INVALIDATING FEEDBACK PREDICTS THREAT-RELATED EMOTIONAL, PHYSIOLOGICAL, AND SOCIAL RESPONSES. J Soc Clin Psychol. 2016 Jun;35(6):471–93.
955.	Densham S, Williams D, Johnson A, Turner-Cobb JM. Enhanced psychological flexibility and improved quality of life in chronic fatigue syndrome/myalgic encephalomyelitis. J Psychosom Res. 2016 Sep;88:42–7.
956.	Foster KT, Ehrnstrom C, Cherrnack S, Hosanagar A. Pain moderates changes in psychological flexibility but not substance use symptoms during substance use disorder treatment. PSYCHIATRY Res. 2016 Nov;245:51–7.
957.	Hanna R, Parker S. The advantages of carbon dioxide laser applications in paediatric oral surgery. A prospective cohort study. LASERS Med Sci. 2016 Nov;31(8):1527–36.
958.	Petcu R, Kimble C, Ologeanu-Taddei R, Bourdon I, Giraudeau N. ASSESSING PATIENT’S PERCEPTION OF ORAL TELECONSULTATION. Int J Technol Assess Health Care. 2017;33(2):147–54.
959.	Talaei-Khoei M, Fischerauer SF, Lee S-G, Ring D, Vranceanu A-M. Pain Catastrophizing Mediates the Effect of Psychological Inflexibility on Pain Intensity and Upper Extremity Physical Function in Patients with Upper Extremity Illness. PAIN Pract. 2017;17(1):129–40.
960.	Bin Mustapha MF, Anwar DT. Mobile Heart Rate Monitor for Myocardial Infarction Patients. In: 2017 6TH ICT INTERNATIONAL STUDENT PROJECT CONFERENCE (ICT-ISPC). 2017.
961.	Clarke SP, Poulis N, Moreton BJ, Walsh DA, Lincoln NB. Evaluation of a group acceptance commitment therapy intervention for people with knee or hip osteoarthritis: a pilot randomized controlled trial. Disabil Rehabil. 2017;39(7):663–70.
962.	Pankowski S, Adler M, Andersson G, Lindefors N, Svanborg C. Group acceptance and commitment therapy (ACT) for bipolar disorder and co-existing anxiety - an open pilot study. Cogn Behav Ther. 2017;46(2):114–28.
963.	Trindade IA, Ferreira C, Pinto-Gouveia J. Inflammatory bowel disease: The harmful mechanism of experiential avoidance for patients’ quality of life. J Health Psychol. 2016;21(12):2882–92.
964.	Azam MA, Katz J, Mohabir V, Ritvo P. Individuals with tension and migraine headaches exhibit increased heart rate variability during post-stress mindfulness meditation practice but a decrease during a post-stress control condition - A randomized, controlled experiment. Int J Psychophysiol [Internet]. 2016;110 CC-:66‐74. Available from: https://www.cochranelibrary.com/central/doi/10.1002/central/C…
965.	Kanstrup M, Wicksell RK, Kemani M, Lipsker CW, Lekander M, Holmstrom L. A Clinical Pilot Study of Individual and Group Treatment for Adolescents with Chronic Pain and Their Parents: Effects of Acceptance and Commitment Therapy on Functioning. CHILDREN-BASEL. 2016;3(4).
966.	Guildford BJ, Jacobs CM, Daly-Eichenhardt A, Scott W, McCracken LM. Assessing physical functioning on pain management programmes: the unique contribution of directly assessed physical performance measures and their relationship to self-reports. Br J PAIN. 2017 Feb;11(1):46–57.
967.	Lindsay EK, Creswell JD. Mechanisms of mindfulness training: Monitor and Acceptance Theory (MAT). Clin Psychol Rev. 2017 Feb;51:48–59.
968.	Baker KM, DeSanto-Madeya S, Banzett RB. Routine dyspnea assessment and documentation: Nurses’ experience yields wide acceptance. BMC Nurs. 2017;16.
969.	Nes LS, Ehlers SL, Whipple MO, Vincent A. Self-Regulatory Fatigue: A Missing Link in Understanding Fibromyalgia and Other Chronic MultiSymptom Illnesses. PAIN Pract. 2017;17(4):460–9.
970.	Gillanders D, Ferreira NB, Angioni E, Carvalho SA, Eugenicos MP. An implementation trial of ACT-based bibliotherapy for irritable bowel syndrome. J Context Behav Sci. 2017;6(2):172–7.
971.	Jimenez-Torres GJ, Weinstein BL, Walker CR, Fowler JC, Ashford P, Borckardt JJ, et al. A study protocol for a single-blind, randomized controlled trial of adjunctive transcranial direct current stimulation (tDCS) for chronic pain among patients receiving specialized, inpatient multimodal pain management. Contemp Clin Trials. 2017 Mar;54:36–47.
972.	Lytsy P, Carlsson L, Anderzen I. EFFECTIVENESS OF TWO VOCATIONAL REHABILITATION PROGRAMMES IN WOMEN WITH LONG-TERM SICK LEAVE DUE TO PAIN SYNDROME OR MENTAL ILLNESS: 1-YEAR FOLLOW-UP OF A RANDOMIZED CONTROLLED TRIAL. J Rehabil Med. 2017 Feb;49(2):170–7.
973.	Beattie J, Hall H, Biro MA, East C, Lau R. Effects of mindfulness on maternal stress, depressive symptoms and awareness of present moment experience: A pilot randomised trial. Midwifery. 2017 Jul;50:174–83.
974.	Akerblom S, Perrin S, Fischer MR, McCracken LM. Further validation of the Chronic Pain Values Inventory in a Swedish chronic pain sample. J Context Behav Sci. 2017 Jul;6(3):261–7.
975.	Morgan RB, Kwong RY. CMR in Phenotyping the Arrhythmic Substrate. Curr Cardiovasc Imaging Rep. 2017 Jun;10(6).
976.	Poonai N, Myslik F, Joubert G, Fan J, Misir A, Istasy V, et al. Point-of-care Ultrasound for Nonangulated Distal Forearm Fractures in Children: Test Performance Characteristics and Patient-centered Outcomes. Acad Emerg Med. 2017 May;24(5):607–16.
977.	Hammarlund CS, Lexell J, Brogardh C. Perceived consequences of ageing with late effects of polio and strategies for managing daily life: a qualitative study. BMC Geriatr. 2017;17.
978.	Walker LS, Stone AL, Smith CA, Bruehl S, Garber J, Puzanovova M, et al. Interacting influences of gender and chronic pain status on parasympathetically mediated heart rate variability in adolescents and young adults. Pain. 2017;158(8):1509–16.
979.	Yu L, Norton S, Almarzooqi S, McCracken LM. Preliminary investigation of self-as-context in people with fibromyalgia. Br J PAIN. 2017;11(3):134–43.
980.	Curtin KB, Norris D. The relationship between chronic musculoskeletal pain, anxiety and mindfulness: Adjustments to the Fear-Avoidance Model of Chronic Pain. Scand J PAIN. 2017 Oct;17:156–66.
981.	Admiraal JM, van der Velden AWG, Geerling JI, Burgerhof JGM, Bouma G, Walenkamp AME, et al. Web-Based Tailored Psychoeducation for Breast Cancer Patients at the Onset of the Survivorship Phase: A Multicenter Randomized Controlled Trial. J Pain Symptom Manage. 2017 Oct;54(4):466–75.
982.	Teo K, Johnson MH, Drewes AM, Windsor JA. A comprehensive pain assessment tool (COMPAT) for chronic pancreatitis: Development, face validation and pilot evaluation. PANCREATOLOGY. 2017;17(5):706–19.
983.	Mardomingo-Medialdea H, Fernandez-Gonzalez P, Molina-Rueda F. Usability and acceptability of portable exoskeletons for gait training in subjects with spinal cord injury: a systematic review. Rev Neurol. 2018;66(2):35–44.
984.	Mohammed WA, Pappous A (Sakis), Muthumayandi K, Sharma D. The effect of mindfulness meditation on therapists’ body-awareness and burnout in different forms of practice. Eur J Physiother. 2018;20(4):213–24.
985.	Priddy SE, Howard MO, Hanley AW, Riquino MR, Friberg-Felsted K, Garland EL. Mindfulness meditation in the treatment of substance use disorders and preventing future relapse: neurocognitive mechanisms and clinical implications. Subst Abuse Rehabil. 2018;9:103–14.
986.	Durai M, Kobayashi K, Searchfield GD. A feasibility study of predictable and unpredictable surf-like sounds for tinnitus therapy using personal music players. Int J Audiol. 2018;57(9):707–13.
987.	Shaygan M, Boeger A, Kroener-Herwig B. Predicting factors of outcome in multidisciplinary treatment of chronic neuropathic pain. J Pain Res. 2018;11:2433–43.
988.	Adern B, Minston A, Nohlert E, Tegelberg A. Self-reportance of temporomandibular disorders in adult patients attending general dental practice in Sweden from 2011 to 2013. ACTA Odontol Scand. 2018;76(7):530–4.
989.	Akiyama S, Goren A, Basurto E, Komori T, Harada T. Treatment preferences among Japanese women with dysmenorrhea: results from a discrete choice experiment study. Patient Prefer Adherence. 2018;12:1627–40.
990.	Kossakowsk K, Szczepanik M, Woszczak M. Factors of subjective assessment of the effectiveness of physiotherapy: a study on patients with degenerative disease of the spine. Fam Med Prim CARE Rev. 2018;20(2):131–8.
991.	Molander P, Hesser H, Weineland S, Bergwall K, Buck S, Malmlof JJ, et al. Internet-based acceptance and commitment therapy for psychological distress experienced by people with hearing problems: a pilot randomized controlled trial. Cogn Behav Ther. 2018;47(2):169–84.
992.	Zhou X, Zhen R, Wu X. Posttraumatic stress disorder symptom severity and control beliefs as the predictors of academic burnout amongst adolescents following the Wenchuan Earthquake. Eur J Psychotraumatol. 2017;8(1).
993.	Geiger N, Bowman CR, Clouthier TL, Nelson AJ, Adams Jr. RB. Observing Environmental Destruction Stimulates Neural Activation in Networks Associated with Empathic Responses. Soc Justice Res. 2017;30(4, SI):300–22.
994.	Nicol ED, Shambrook J, Shaw E, Leipsic J, Shaw L. Training and Service Provision in Cardiovascular CT: International Challenges and Solutions. Curr Cardiol Rep. 2017;19(12).
995.	Selby K, Cornuz J, Cohidon C, Gaspoz J-M, Senn N. How do Swiss general practitioners agree with and report adhering to a top-five list of unnecessary tests and treatments? Results of a cross-sectional survey. Eur J Gen Pract. 2017 Nov;24(1):32–8.
996.	Barnes A, Sullivan J, Pappas E, Adams R, Burns J. Clinical and Functional Characteristics of People With Chronic and Recent-Onset Plantar Heel Pain. PM&R. 2017 Nov;9(11):1128–34.
997.	Bandarian-Balooch S, Martin PR, McNally B, Brunelli A, Mackenzie S. Electronic-Diary for Recording Headaches, Triggers, and Medication Use: Development and Evaluation. Headache. 2017;57(10):1551–69.
998.	Casey M-B, Smart K, Segurado R, Hearty C, Gopal H, Lowry D, et al. Exercise combined with Acceptance and Commitment Therapy (ExACT) compared to a supervised exercise programme for adults with chronic pain: study protocol for a randomised controlled trial. Trials. 2018 Mar;19.
999.	Galvez-Sanchez CM, del Paso GAR, Duschek S. Cognitive Impairments in Fibromyalgia Syndrome: Associations With Positive and Negative Affect, Alexithymia, Pain Catastrophizing and Self-Esteem. Front Psychol. 2018 Mar;9.
1000.	Vitterso AD, Keogh E, Gauntlett-Gilbert J. Reasons for Treatment Non-Response: A Controlled Study of Patients’ Views in Pain Rehabilitation. Behav Cogn Psychother. 2018 Mar;46(2):238–43.
1001.	Sullivan MB, Erb M, Schmalzl L, Moonaz S, Taylor JN, Porges SW. Yoga Therapy and Polyvagal Theory: The Convergence of Traditional Wisdom and Contemporary Neuroscience for Self-Regulation and Resilience. Front Hum Neurosci. 2018 Feb;12.
1002.	Winblad NE, Changaris M, Stein PK. Effect of Somatic Experiencing Resiliency-Based Trauma Treatment Training on Quality of Life and Psychological Health as Potential Markers of Resilience in Treating Professionals. Front Neurosci. 2018 Feb;12.
1003.	Haiblum-Itskovitch S, Czamanski-Cohen J, Galili G. Emotional Response and Changes in Heart Rate Variability Following Art-Making With Three Different Art Materials. Front Psychol. 2018 Jun;9.
1004.	Akerblom S, Perrin S, Fischer MR, McCracken LM. The Relationship Between Posttraumatic Stress Disorder and Chronic Pain in People Seeking Treatment for Chronic Pain The Mediating Role of Psychological Flexibility. Clin J Pain. 2018 Jun;34(6):487–96.
1005.	Haugmark T, Hagen KB, Provan SA, Baerheim E, Zangi HA. Effects of a community-based multicomponent rehabilitation programme for patients with fibromyalgia: protocol for a randomised controlled trial. BMJ Open. 2018 Jun;8(6).
1006.	Warth M, Kessler J, van Kampen J, Ditzen B, Bardenheuer HJ. `Song of Life’: music therapy in terminally ill patients with cancer. BMJ Support Palliat Care. 2018 Jun;8(2):167–70.
1007.	Keefer L. Behavioural medicine and gastrointestinal disorders: the promise of positive psychology. Nat Rev Gastroenterol Hepatol. 2018 Jun;15(6):378–86.
1008.	Toxiri S, Koopman AS, Lazzaroni M, Ortiz J, Power V, de Looze MP, et al. Rationale, Implementation and Evaluation of Assistive Strategies for an Active Back-Support Exoskeleton. Front Robot AI. 2018 May;5.
1009.	Vespa A, Spatuzzi R, Merico F, Ottaviani M, Fabbietti P, Meloni C, et al. Spiritual well-being associated with personality traits and quality of life in family caregivers of cancer patients. Support CARE CANCER. 2018;26(8):2633–40.
1010.	Canovas L, Carrascosa A-J, Garcia M, Fernandez M, Calvo A, Monsalve V, et al. Impact of Empathy in the Patient-Doctor Relationship on Chronic Pain Relief and Quality of Life: A Prospective Study in Spanish Pain Clinics. PAIN Med. 2018 Jul;19(7):1304–14.
1011.	Nes AAG, van Dulmen S, Brembo EA, Eide H. An mHealth Intervention for Persons with Diabetes Type 2 Based on Acceptance and Commitment Therapy Principles: Examining Treatment Fidelity. JMIR MHEALTH UHEALTH. 2018 Jul;6(7).
1012.	Berghoff CR, Forsyth JP, Ritzert TR, Eifert GH, Anderson DA. Evaluation of the contribution of values clarification to a brief mindfulness meditation intervention for anxiety. J Clin Psychol. 2018 Sep;74(9):1387–402.
1013.	Thilsted SL, Egerod I, Lippert FK, Gamst-Jensen H. Relation between illness representation and self-reported degree-of-worry in patients calling out-of-hours services: a mixed-methods study in Copenhagen, Denmark. BMJ Open. 2018 Sep;8(9).
1014.	Piotrowski C. The status of the Beck inventories (BDI, BAI) in psychology training and practice: A major shift in clinical acceptance. J Appl Biobehav Res. 2018 Sep;23(3).
1015.	Henrich JF, Martin M. Altered attentional control linked to catastrophizing in patients with irritable bowel syndrome. Br J Health Psychol. 2018 Sep;23(3):612–29.
1016.	Hara KW, Bjorngaard JH, Jacobsen HB, Borchgrevink PC, Johnsen R, Stiles TC, et al. Biopsychosocial predictors and trajectories of work participation after transdiagnostic occupational rehabilitation of participants with mental and somatic disorders: a cohort study. BMC Public Health. 2018;18.
1017.	Ronnby S, Lundberg O, Fagher K, Jacobsson J, Tillander B, Gauffin H, et al. mHealth Self-Report Monitoring in Competitive Middle- and Long-Distance Runners: Qualitative Study of Long-Term Use Intentions Using the Technology Acceptance Model. JMIR MHEALTH UHEALTH. 2018;6(8).
1018.	Damman W, Liu R, Kaptein AA, Evers AWM, van Middendorp H, Rosendaal FR, et al. Illness perceptions and their association with 2 year functional status and change in patients with hand osteoarthritis. Rheumatology. 2018;57(12):2190–9.
1019.	Elbers J, Jaradeh S, Yeh AM, Golianu B. Wired for Threat: Clinical Features of Nervous System Dysregulation in 80 Children. Pediatr Neurol. 2018;89:39–48.
1020.	Ramer SJ, McCall NN, Robinson-Cohen C, Siew ED, Salat H, Bian A, et al. Health Outcome Priorities of Older Adults with Advanced CKD and Concordance with Their Nephrology Providers’ Perceptions. J Am Soc Nephrol. 2018;29(12):2870–8.
1021.	Kroska EB, Roche AI, O’Hara MW. Childhood Trauma and Somatization: Identifying Mechanisms for Targeted Intervention. Mindfulness (N Y). 2018;9(6):1845–56.
1022.	Sidani S, Epstein DR, Fox M, Collins L. The contribution of participant, treatment, and outcome factors to treatment satisfaction. Res Nurs Health. 2018;41(6):572–82.
1023.	Andersen A, Larsson K, Lytsy P, Berglund E, Kristiansson P, Anderzen I. Strengthened General Self-Efficacy with Multidisciplinary Vocational Rehabilitation in Women on Long-Term Sick Leave: A Randomised Controlled Trial. J Occup Rehabil. 2018;28(4):691–700.
1024.	Haller H, Saha FJ, Ebner B, Kowoll A, Anheyer D, Dobos G, et al. Emotional release and physical symptom improvement: a qualitative analysis of self-reported outcomes and mechanisms in patients treated with neural therapy. BMC Complement Altern Med. 2018 Nov;18.
1025.	Whiston C, Ali S, Wright B, Wonnacott D, Stang AS, Thompson GC, et al. Is caregiver refusal of analgesics a barrier to pediatric emergency pain management? A cross-sectional study in two Canadian centres. Can J Emerg Med. 2018 Nov;20(6):892–902.
1026.	Rhudy JL, Guereca YM, Kuhn BL, Palit S, Flaten MA. The Influence of Placebo Analgesia Manipulations on Pain Report, the Nociceptive Flexion Reflex, and Autonomic Responses to Pain. J PAIN. 2018 Nov;19(11):1257–74.
1027.	Lillis TA, Burns J, Aranda F, Purim-Shem-Tov YA, Bruehl S, Beckham JC, et al. PTSD Symptoms and Acute Pain in the Emergency Department The Roles of Vulnerability and Resilience Factors Among Low-income, Inner-city Women. Clin J Pain. 2018 Nov;34(11):1000–7.
1028.	Perry BN, Armiger RS, Yu KE, Alattar AA, Moran CW, Wolde M, et al. Virtual Integration Environment as an Advanced Prosthetic Limb Training Platform. Front Neurol. 2018 Oct;9.
1029.	Hara KW, Borchgrevink PC, Jacobsen HB, Fimland MS, Rise MB, Gismervik S, et al. Transdiagnostic group-based occupational rehabilitation for participants with chronic pain, chronic fatigue and common mental disorders. A feasibility study. Disabil Rehabil. 2018 Oct;40(21):2516–26.
1030.	Baltrusch SJ, van Dieen JH, van Bennekom CAM, Houdijk H. The effect of a passive trunk exoskeleton on functional performance in healthy individuals. Appl Ergon. 2018 Oct;72:94–106.
1031.	Zettle RD, Gird SR, Webster BK, Carrasquillo-Richardson N, Swails JA, Burdsal CA. The Self-as-Context Scale: Development and preliminary psychometric properties. J Context Behav Sci. 2018 Oct;10:64–74.
1032.	Birch S. Treating the patient not the symptoms: Acupuncture to improve overall health - Evidence, acceptance and strategies. Integr Med Res. 2019 Mar;8(1):33–41.
1033.	Lu X, Thompson WF, Zhang L, Hu L. Music Reduces Pain Unpleasantness: Evidence from an EEG Study. J Pain Res. 2019;12:3331–42.
1034.	Chapman N, Broadbent S, Coutts R. Acceptance, fatigue severity and self-reported physical activity in individuals with chronic fatigue syndrome/myalgic encephalomyelitis. FATIGUE-BIOMEDICINE Heal Behav. 2019;7(2):102–15.
1035.	Shaygan M, Boger A, Kroner-Herwig B. How does reduction in pain lead to reduction in disability in patients with musculoskeletal pain? J Pain Res. 2019;12:1879–90.
1036.	Carvalho SA, Pinto-Gouveia J, Gillanders D, Castilho P. Pain and Depressive Symptoms: Exploring Cognitive Fusion and Self-Compassion in a Moderated Mediation Model. J Psychol. 2019;153(2):173–86.
1037.	Fleig L, Ashe MC, Keller J, Lippke S, Schwarzer R. Putting psychology into telerehabilitation: Coping planning as an example for how to integrate behavior change techniques into clinical practice. AIMS Med Sci. 2019;6(1):13–32.
1038.	Pouraboli B, Rayyani M, Anari MD, Hosseini F, Loghmani L. Lullaby effect with mother’s voice on respiratory rate and the speed of its return to the pre-suction state in intubated preterm infants, during tracheal tube suction Kerman, Afzali pour hospital 2016. Electron J Gen Med. 2019;16(1).
1039.	Kristoffersen ES, Lundqvist C, Russell MB. Illness perception in people with primary and secondary chronic headache in the general population. J Psychosom Res. 2019;116:83–92.
1040.	Svanberg M, Johansson A-C, Boersma K. Does validation and alliance during the multimodal investigation affect patients’ acceptance of chronic pain? An experimental single case study. Scand J PAIN. 2019;19(1):73–82.
1041.	Semeru GM, Halim MS. Acceptance versus catastrophizing in predicting quality of life in patients with chronic low back pain. Korean J Pain. 2019;32(1):22–9.
1042.	Tamburella F, Piras F, Piras F, Speno B, Tramontano M, Gili T. Cerebral Perfusion Changes After Osteopathic Manipulative Treatment: A Randomized Manual Placebo-Controlled Trial. Front Physiol. 2019;10.
1043.	Abdullayev R, Yildirim E, Celik B, Sarica LT. Analgesia Nociception Index: Heart Rate Variability Analysis of Emotional Status. CUREUS. 2019;11(4).
1044.	Paivi L, Sitwat L, Harri O-K, Joona M, Raimo L. ACT for sleep - Internet-delivered self-help ACT for sub-clinical and clinical insomnia: A randomized controlled trial. J Context Behav Sci. 2019;12:119–27.
1045.	Reilly ED, Ritzert TR, Scoglio AAJ, Mote J, Fukuda SD, Ahern ME, et al. A systematic review of values measures in acceptance and commitment therapy research. J Context Behav Sci. 2019;12:290–304.
1046.	Sturm J, Brockhaus F, Briest J, Gutenbrunner C, Sturm C. Impact of Different Shaped Computer Devices on Forearm and Shoulder Muscle-Activity at PC Workstations. Phys MEDIZIN Rehabil KURORTMEDIZIN. 2019 Jun;29(3):140–6.
1047.	Brotto LA, Bergeron S, Zdaniuk B, Driscoll M, Grabovac A, Sadownik LA, et al. A Comparison of Mindfulness-Based Cognitive Therapy Vs Cognitive Behavioral Therapy for the Treatment of Provoked Vestibulodynia in a Hospital Clinic Setting. J Sex Med. 2019 Jun;16(6):909–23.
1048.	Padin AC, Wilson SJ, Bailey BE, Malarkey WB, Lustberg MB, Farrar WB, et al. Physical Activity After Breast Cancer Surgery: Does Depression Make Exercise Feel More Effortful than It Actually Is? Int J Behav Med. 2019 Jun;26(3):237–46.
1049.	Gannotti ME, Blanchard Y, Blumberg L, LaRocco D. Shared meanings of success, happiness, and health among adults with cerebral palsy and physiotherapists: implications for practice and research. Disabil Rehabil. 2019 May;41(11):1321–30.
1050.	Chen YY, Ahmad M, Bin Ismail F. Illness acceptance as mediator for cancer-related complaints and psychological distresses among Malaysian cancer patients. Futur Oncol. 2019 May;15(15):1759–70.
1051.	Sirois FM, Yang S, van Eerde W. Development and validation of the General Procrastination Scale (GPS-9): A short and reliable measure of trait procrastination. Pers Individ Dif. 2019;146:26–33.
1052.	Gibson CJ, Richards A, Villanueva C, Barrientos M, Neylan TC, Inslicht SS. Subjective Sleep Related to Post Traumatic Stress Disorder Symptoms among Trauma-Exposed Men and Women. Behav Sleep Med. 2019 Jul;17(4):492–501.
1053.	Gendron DJ, Hamblin MR. Applications of Photobiomodulation Therapy to Musculoskeletal Disorders and Osteoarthritis with Particular Relevance to Canada. PHOTOBIOMODULATION Photomed LASER Surg. 2019 Jul;37(7):408–20.
1054.	Dindo L, Brandt CP, Fiedorowicz JG. Cross-sectional relations between psychological inflexibility and symptoms of depression and anxiety among adults reporting migraines or risk factors for cardiovascular disease. J Context Behav Sci. 2019 Jul;13:1–6.
1055.	Xiao M, Zhang F, Xiao N, Bu X, Tang X, Long Q. Health-Related Quality of Life of Hypertension Patients: A Population-Based Cross-Sectional Study in Chongqing, China. Int J Environ Res Public Health. 2019 Jul;16(13).
1056.	Ziabari LSA, Valikhani A, Amlashi MA, Ireland M. Patience mediates the relationship between mindfulness and pain in patients with cardiovascular diseases. Ment Heal Relig Cult. 2019 Mar;22(3):319–29.
1057.	Rosen NO, Bergeron S. Genito-Pelvic Pain Through a Dyadic Lens: Moving Toward an Interpersonal Emotion Regulation Model of Women’s Sexual Dysfunction. J Sex Res. 2019 Jun;56(4–5):440–61.
1058.	[Anonymous]. 46th ESAO Congress 3-7 September 2019 Hannover, Germany Abstracts. Int J Artif Organs. 2019;42(8, SI):386–474.
1059.	Bayo-Tallon V, Esquirol-Caussa J, Pamias-Massana M, Planells-Keller K, Palao-Vidal DJ. Effects of manual cranial therapy on heart rate variability in children without associated disorders: Translation to clinical practice. Complement Ther Clin Pract. 2019;36:125–41.
1060.	Luna MJ, Ameli R, Sinaii N, Cheringal J, Panahi S, Berger A. Gender Differences in Psycho-Social-Spiritual Healing. J WOMENS Heal. 2019 Nov;28(11):1513–21.
1061.	Baumeister RF, Wright BRE, Carreon D. Self-control ``in the wild{’’}: Experience sampling study of trait and state self-regulation. SELF IDENTITY. 2019 Sep;18(5):494–528.
1062.	Shin JS, Kwon YN, Choi Y, Lee JY, Lee YI, Hwang JH, et al. Comparison of psychiatric disturbances in patients with multiple sclerosis and neuromyelitis optica. Medicine (Baltimore). 2019 Sep;98(38).
1063.	Zamariola G, Luminet O, Mierop A, Corneille O. Does it help to feel your body? Evidence is inconclusive that interoceptive accuracy and sensibility help cope with negative experiences. Cogn Emot. 2019 Nov;33(8):1627–38.
1064.	Schiller J, Kellner T, Briest J, Hoepner K, Woyciechowski A, Ostermann A, et al. The best from East and West? Acupuncture and medical training therapy as monotherapies or in combination for adult patients with episodic and chronic tension-type headache: study protocol for a randomized controlled trial. Trials. 2019 Nov;20(1).
1065.	Fritz J, Wallin L, Soederlund A, Almqvist L, Sandborgh M. Implementation of a behavioral medicine approach in physiotherapy: a process evaluation of facilitation methods. Implement Sci. 2019 Nov;14(1).
1066.	Angius L, Santarnecchi E, Pascual-Leone A, Marcora SM. Transcranial Direct Current Stimulation over the Left Dorsolateral Prefrontal Cortex Improves Inhibitory Control and Endurance Performance in Healthy Individuals. Neuroscience. 2019 Nov;419:34–45.
1067.	Fahrenkamp A, Sim L, Roers L, Canny M, Harrison T, Harbeck-Weber C. An Innovative and Accessible Biofeedback Intervention for Improving Self-Regulatory Skills in Pediatric Chronic Pain: A Pilot Study. J Altern Complement Med.
1068.	Casey M-B, Cotter N, Kelly C, Mc Elchar L, Dunne C, Neary R, et al. Exercise and Acceptance and Commitment Therapy for Chronic Pain: A Case Series with One-Year Follow-Up. Musculoskeletal Care.
1069.	Akerblom S, Perrin S, Fischer MR, McCracken LM. Treatment outcomes in group-based cognitive behavioural therapy for chronic pain: An examination of PTSD symptoms. Eur J PAIN.
1070.	Spencer SD, Masuda A. Acceptance and Commitment Therapy as a Transdiagnostic Approach to Treatment of Behavioral Health Concerns: A Concurrent Multiple Baseline Design Across Participants. Clin Case Stud.
1071.	Brown SL, Roush JF, Marshall AJ, Jones C, Key C. The Intervening Roles of Psychological Inflexibility and Functional Impairment in the Relation between Cancer-related Pain and Psychological Distress. Int J Behav Med.
1072.	Bani-Issa W, Radwan H, Al-Marzooq F, Al Awar S, Al-Shujairi AM, Samsudin AR, et al. Salivary Cortisol, Subjective Stress and Quality of Sleep Among Female Healthcare Professionals. J Multidiscip Healthc. 2020;13:125–40.
1073.	Penlington C, Araujo-Soares V, Durham J. Predicting Persistent Orofacial Pain: The Role of Illness Perceptions, Anxiety, and Depression. JDR Clin Transl Res. 2020;5(1):40–9.
1074.	Niermeyer MA, Suchy Y. The vulnerability of executive functioning: The additive effects of recent non-restorative sleep, pain interference, and use of expressive suppression on test performance. Clin Neuropsychol.
1075.	Blum AW, Redden SA, Grant JE. Sensory and physiological dimensions of cold pressor pain in Trichotillomania. J Obsessive Compuls Relat Disord. 2017 Jan;12:29–33.
1076.	Terry EL, Thompson KA, Rhudy JL. Experimental reduction of pain catastrophizing modulates pain report but not spinal nociception as verified by mediation analyses. Pain. 2015 Aug;156(8):1477–88.
1077.	Prins B, Decuypere A, Van Damme S. Effects of mindfulness and distraction on pain depend upon individual differences in pain catastrophizing: An experimental study. Eur J PAIN. 2014 Oct;18(9):1307–15.
1078.	Wong W-S, Fielding R. Suppression of Emotion Expression Mediates the Effects of Negative Affect on Pain Catastrophizing A Cross-Sectional Analysis. Clin J Pain. 2013 Oct;29(10):865–72.
1079.	Brown CL, Beckes L, Allen JP, Coan JA. Subjective General Health and the Social Regulation of Hypothalamic Activity. Psychosom Med. 2017;79(6):670–3.
1080.	Vadacca M, Bruni R, Terminio N, Sambataro G, Margiotta D, Serino FM, et al. Alexithymia, mood states and pain experience in systemic lupus erythematosus and rheumatoid arthritis. Clin Rheumatol. 2014 Oct;33(10):1443–50.
1081.	Harmon-Jones C, Hinton E, Tien J, Summerell E, Bastian B. Pain offset reduces rumination in response to evoked anger and sadness. J Pers Soc Psychol [Internet]. 2019 Mar 7; Available from: http://search.ebscohost.com/login.aspx?direct=true&db=pdh&AN=2019-11839-001&lang=es&site=ehost-live
1082.	Di Palma M, Arcangeli E, Lattanzi D, Gabbiadini A, Gallucci M, Cuppini R, et al. Heart Rate Variability reveals the fight between racially biased and politically correct behaviour. Sci Rep. 2019;9.
1083.	Flink IK, Klein-Strandberg E, Linton SJ. Context sensitive regulation of pain and emotion: Development and initial validation of a scale for context insensitive avoidance. Scand J pain. 2017 Oct;17:220–5.
1084.	Nes LS, Roach AR, Segerstrom SC. Executive Functions, Self-Regulation, and Chronic Pain: A Review. Ann Behav Med [Internet]. 37(2):173–83. Available from: https://link.springer.com/article/10.1007/s12160-009-9096-5
1085.	Droutman V, Golub I, Oganesyan A, Read S. Development and initial validation of the Adolescent and Adult Mindfulness Scale (AAMS). Pers Individ Dif. 2018 Mar;123:34–43.
1086.	Kroll SL, Williams DP, Thoma M, Staib M, Binz TM, Baumgartner MR, et al. Non-medical prescription opioid users exhibit dysfunctional physiological stress responses to social rejection. Psychoneuroendocrinology. 2019 Feb;100:264–75.
1087.	Palit S, Bartley EJ, Kuhn BL, Kerr KL, DelVentura JL, Terry EL, et al. Endogenous inhibition of pain and spinal nociception in women with premenstrual dysphoric disorder. J Pain Res. 2016;9:57–66.
1088.	Tuck NL, Adams KS, Consedine NS. Does the ability to express different emotions predict different indices of physical health? A skill-based study of physical symptoms and heart rate variability. Br J Heal Psychol. 2017/04/30. 2017;22(3):502–23.
1089.	Adler-Neal AL, Zeidan F. Mindfulness Meditation for Fibromyalgia: Mechanistic and Clinical Considerations. Curr Rheumatol Rep. 2017 Sep;19(9).
1090.	Allen TM, Struemph KL, Toledo-Tamula MA, Wolters PL, Baldwin A, Widemann B, et al. The Relationship Between Heart Rate Variability, Psychological Flexibility, and Pain in Neurofibromatosis Type 1. Pain Pract. 2018;18(8):969–78.
1091.	Morris DH, Spencer RJ, Winters JJ, Walton MA, Friday S, Chermack ST. Association of persistent postconcussion symptoms with violence perpetration among substance-using veterans. Psychol Violence [Internet]. 2019 Mar;9(2):167–76. Available from: http://10.0.4.13/vio0000175.supp (Supplemental)
1092.	Agar-Wilson M, Jackson T. Are emotion regulation skills related to adjustment among people with chronic pain, independent of pain coping? Eur J Pain. 2012 Jan;16(1):105–14.
1093.	Warth M, Kessler J, Koenig J, Wormit AF, Hillecke TK, Bardenheuer HJ. Music therapy to promote psychological and physiological relaxation in palliative care patients: protocol of a randomized controlled trial. BMC Palliat Care. 2014;13(1):60.
1094.	Costa J, Pinto-Gouveia J. The Mediation Effect of Experiential Avoidance between Coping and Psychopathology in Chronic Pain. Clin Psychol Psychother. 2011;18(1):34–47.
1095.	Tracy LM, Koenig J, Georgiou-Karistianis N, Gibson SJ, Giummarra MJ. Heart rate variability is associated with thermal heat pain threshold in males, but not females. Int J Psychophysiol. 2018 Sep;131:37–43.
1096.	Rhudy JL, Williams AE, McCabe KM, Russell JL, Maynard LJ. Emotional control of nociceptive reactions (ECON): do affective valence and arousal play a role? Pain. 2008 Jun;136(3):250–61.
1097.	Park M-S, Lee KH, Sohn S, Eom J-S, Sohn J-H. Degree of extraversion and physiological responses to physical pain and sadness. Scand J Psychol. 2014 Oct;55(5):483–8.
1098.	Smith R, Allen JJB, Thayer JF, Lane RD. Regional Frontal Lobe Response Magnitudes During Affective Shifting Covary With Resting Heart Rate Variability in Healthy Volunteers A Preliminary Report. J Psychophysiol. 2016;30(4):165–75.
1099.	Schmidt JE, Carlson CR. A Controlled Comparison of Emotional Reactivity and Physiological Response in Masticatory Muscle Pain Patients. J Orofac Pain. 2009;23(3):230–42.
1100.	Silvestrini N. Psychological and neural mechanisms associated with effort-related cardiovascular reactivity and cognitive control: An integrative approach. Int J Psychophysiol. 2017 Sep;119(SI):11–8.
1101.	Finan PH, Quartana PJ, Remeniuk B, Garland EL, Rhudy JL, Hand M, et al. Partial Sleep Deprivation Attenuates the Positive Affective System: Effects Across Multiple Measurement Modalities. Sleep. 2017;40(1).
1102.	Gautam S, Bulley A, von Hippel W, Suddendorf T. Affective forecasting bias in preschool children. J Exp Child Psychol. 2017 Jul;159:175–84.
1103.	Kramer U, Pascual-Leone A, Berthoud L, De Roten Y, Marquet P, Kolly S, et al. Assertive Anger Mediates Effects of Dialectical Behaviour-informed Skills Training for Borderline Personality Disorder: A Randomized Controlled Trial. Clin Psychol Psychother. 2016 May;23(3):189–202.
1104.	Beath AP, McDonald K, Osborn TC, Jones MP. The Positive Effect of Mindfulness Rivals the Negative Effect of Neuroticism on Gastrointestinal Symptoms. Mindfulness (N Y). 2019;10(4):712–23.
1105.	Garland EL, Hanley AW, Goldin PR, Gross JJ. Testing the mindfulness-to-meaning theory: Evidence for mindful positive emotion regulation from a reanalysis of longitudinal data. PLoS One. 2017;12(12).
1106.	Soer R, Vos D, Hofstra B, Reneman MF. Heart Coherence Training Combined with Back School in Patients with Chronic Non-specific Low Back Pain: First Pragmatic Clinical Results. Appl Psychophysiol Biofeedback. 2014;39(3–4):259–67.
1107.	Dora A-U, Laszlo H, Dora P-F. Low-intensity, evidence-based cognitive-behavioural therapy of a patient with Crohn’s disease. Orv Hetil. 2018 Mar;159(9):363–9.
1108.	Zerhouni O, Lepage J. “Paint it black”: Chronic emotion regulation difficulties enhances evaluative conditioning effect when conditioned stimuli are paired with highly arousing negative unconditioned stimuli. J Individ Differ [Internet]. 2018;39(4):196–203. Available from: http://search.ebscohost.com/login.aspx?direct=true&db=pdh&AN=2018-39039-001&lang=es&site=ehost-live
1109.	Steele J, Bruce-Low S, Smith D. A reappraisal of the deconditioning hypothesis in low back pain: review of evidence from a triumvirate of research methods on specific lumbar extensor deconditioning. Curr Med Res Opin. 2014 May;30(5):865–911.
1110.	Monin JK, Xu A, Mitchell H-R, Buurman F, Riffin C. Recalling support provision decreases distress and anger in response to partner suffering. Aging Ment Health. 2018;22(5):587–94.
1111.	Ostachowska A, Popiolek L, Walczewska J, Rutkowski K. Symptoms of cardiovascular diseases in the course of mental disorders. Arch PSYCHIATRY Psychother. 2015;17(4):66–76.
1112.	Koenig J, Loerbroks A, Jarczok MN, Fischer JE, Thayer JF. Chronic pain and heart rate variability in a cross-sectional occupational sample evidence for impaired vagal control. Clin J Pain. 2016;32(3).
1113.	Isensee C, Hagmayer Y, Fernandez Castelao C, Kroner-Herwig B. Paediatric headache trajectories - a reappraisal after nine years. Cephalalgia. 2018 Mar;38(3):487–95.
1114.	Rossello F, Munoz MA, Duschek S, Montoya P. Affective Modulation of Brain and Autonomic Responses in Patients With Fibromyalgia. Psychosom Med. 2015 Sep;77(7):721–32.
1115.	NanXiang D, JieMin Y, YingYing L, JiaJin Y. Paying less but harvesting more: the effect of unconscious acceptance in regulating frustrating emotion. Sci CHINA-LIFE Sci. 2015;58(8):799–809.
1116.	Barke A, Riecke J, Rief W, Glombiewski JA. The Psychological Inflexibility in Pain Scale (PIPS) - validation, factor structure and comparison to the Chronic Pain Acceptance Questionnaire (CPAQ) and other validated measures in German chronic back pain patients. Bmc Musculoskelet Disord. 2015 Jul;16:171.
1117.	De Jonckheere J, Rommel D, Nandrino JL, Jeanne M, Logier R. Heart rate variability analysis as an index of emotion regulation processes: interest of the Analgesia Nociception Index (ANI). Conf Proc . Annu Int Conf IEEE Eng Med Biol Soc IEEE Eng Med Biol Soc Annu Conf. 2012;2012:3432–5.
1118.	Wolever RQ, Bobinet KJ, McCabe K, Mackenzie ER, Fekete E, Kusnick CA, et al. Effective and viable mind-body stress reduction in the workplace: A randomized controlled trial. J Occup Health Psychol [Internet]. 2012 Apr;17(2):246–58. Available from: http://search.ebscohost.com/login.aspx?direct=true&db=pdh&AN=2012-04383-001&lang=es&site=ehost-live
1119.	Franklin JC, Hessel ET, Aaron R V, Arthur MS, Heilbron N, Prinstein MJ. The functions of nonsuicidal self-injury: Support for cognitive–affective regulation and opponent processes from a novel psychophysiological paradigm. J Abnorm Psychol [Internet]. 2010 Nov;119(4):850–62. Available from: http://search.ebscohost.com/login.aspx?direct=true&db=pdh&AN=2010-21299-001&lang=es&site=ehost-live
1120.	Petrocchi N, Cheli S. The social brain and heart rate variability: Implications for psychotherapy. Psychol Psychother. 2019 Jun;92(2):208–23.
1121.	Burns JW, Quartana P, Bruehl S. Anger suppression and subsequent pain behaviors among chronic low back pain patients: moderating effects of anger regulation style. Ann Behav Med. 2011 Aug;42(1):42–54.
1122.	Schaan L, Schulz A, Nuraydin S, Bergert C, Hilger A, Rach H, et al. Interoceptive accuracy, emotion recognition, and emotion regulation in preschool children. Int J Psychophysiol. 2019;138:47–56.
1123.	Rhudy JL, Bartley EJ, Palit S, Kerr KL, Kuhn BL, Martin SL, et al. Do sex hormones influence emotional modulation of pain and nociception in healthy women? Biol Psychol. 2013 Dec;94(3):534–44.
1124.	Bardeen JR. Short-term pain for long-term gain: The role of experiential avoidance in the relation between anxiety sensitivity and emotional distress. J Anxiety Disord. 2015 Mar;30:113–9.
1125.	Thomas EA, Garland EL. Mindfulness is Associated With Increased Hedonic Capacity Among Chronic Pain Patients Receiving Extended Opioid Pharmacotherapy. Clin J Pain. 2017 Feb;33(2):166–73.
1126.	Savoy C, Mathewson KJ, Schmidt LA, Morrison KM, Krzeczkowski JE, Van Lieshout RJ. Respiratory sinus arrhythmia in the fourth decade of life depends on birth weight and the DRD4 gene: Implications for understanding the development of emotion regulation. Dev Psychobiol. 2017 Sep;59(6):767–75.
1127.	Bums JW, Quartana P, Gilliam W, Gray E, Matsuura J, Nappi C, et al. Effects of anger suppression on pain severity and pain behaviors among chronic pain patients: Evaluation of an ironic process model. Heal Psychol. 2008 Sep;27(5):645–52.
1128.	Constantin K, McMurtry CM, Bailey HN. Parental cardiac response in the context of pediatric acute pain: current knowledge and future directions. Pain Manag. 2017 Mar;7(2):81–7.
1129.	Pizutti LT, Carissimi A, Valdivia LJ, Vieira Ilgenfritz CA, Freitas JJ, Sopezki D, et al. Evaluation of Breathworks’ Mindfulness for Stress 8-week course: Effects on depressive symptoms, psychiatric symptoms, affects, self-compassion, and mindfulness facets in Brazilian health professionals. J Clin Psychol. 2019 Jun;75(6):970–84.
1130.	Santarcangelo EL, Briscese L, Capitani S, Orsini P, Varanini M, Rossi B, et al. Blink reflex in subjects with different hypnotizability: New findings for an old debate. Physiol Behav. 2016 Sep;163:288–93.
1131.	Jones L, Ekkekakis P. Affect and prefrontal hemodynamics during exercise under immersive audiovisual stimulation: Improving the experience of exercise for overweight adults. J Sport Heal Sci. 2019 Jul;8(4):325–38.
1132.	Thomas EA, Mijangos JL, Hansen PA, White S, Walker D, Reimers C, et al. Mindfulness-Oriented Recovery Enhancement Restructures Reward Processing and Promotes Interoceptive Awareness in Overweight Cancer Survivors: Mechanistic Results From a Stage 1 Randomized Controlled Trial. Integr Cancer Ther. 2019 Jun;18.
1133.	Recabarren RE, Gaillard C, Guillod M, Martin-Soelch C. Short-term effects of a multidimensional stress prevention program on quality of life, well-being and psychological resources. A randomized controlled trial. Front psychiatry [Internet]. 2019;10. Available from: https://www.cochranelibrary.com/central/doi/10.1002/central/CN-01941567/full
1134.	Smith JL, Bryant FB. The Benefits of Savoring Life: Savoring as a Moderator of the Relationship Between Health and Life Satisfaction in Older Adults. Int J Aging Hum Dev. 2016;84(1):3–23.
1135.	Grant JE, Redden SA, Chamberlain SR. Cold pressor pain in skin picking disorder. PSYCHIATRY Res. 2017 Mar;249:35–8.
1136.	Kiat JE, Cheadle JE. The impact of individuation on the bases of human empathic responding. Neuroimage. 2017 Jul;155:312–21.
1137.	Paez-Blarrina M, Luciano C, Gutierrez-Martinez O, Valdivia S, Rodriguez-Valverde M, Ortega J. Coping with pain in the motivational context of values: comparison between an acceptance-based and a cognitive control--based protocol. Behav Modif. 2008 May;32(3):403–22.
1138.	Arpaia J, Andersen JP. The Unease Modulation Model: An Experiential Model of Stress With Implications for Health, Stress Management, and Public Policy. Front PSYCHIATRY. 2019 Jun;10.
1139.	Pierce J, Moser S, Hassett AL, Brummett CM, Christianson JA, Goesling J. Influence of Abuse History on Concurrent Benzodiazepine and Opioid Use in Chronic Pain Patients. J PAIN. 2019;20(4):473–80.
1140.	Kemper KJ, Heyer G, Pakalnis A, Binkley PF. What Factors Contribute to Headache-Related Disability in Teens? Pediatr Neurol. 2016/01/27. 2016;56:48–54.
1141.	Lepage J, Begue L, Zerhouni O, Courset R, Mermillod M. Influence of authoritarianism, vagal tone and mental fatigue on obedience to authority. Cogn Emot. 2019 Feb;33(2):157–72.
1142.	Katz L, Tripp DA, Carr LK, Mayer R, Moldwin RM, Nickel JC. Understanding pain and coping in women with interstitial cystitis/bladder pain syndrome. BJU Int. 2017 Aug;120(2):286–92.
1143.	Meesters A, Vancleef LMG, Peters ML. Emotional flexibility and recovery from pain. Motiv Emot. 2019 Jun;43(3):493–504.
1144.	Pidal-Miranda M, Gonzalez-Villar AJ, Carrillo-de-la-Pena MT. Pain Expressions and Inhibitory Control in Patients With Fibromyalgia: Behavioral and Neural Correlates. Front Behav Neurosci. 2019;12.
1145.	Mocanu E, Mohr C, Pouyan N, Thuillard S, Dan-Glauser ES. Reasons, Years and Frequency of Yoga Practice: Effect on Emotion Response Reactivity. Front Hum Neurosci. 2018 Jul;12.
1146.	Quy K, Gibb J, Neil L, Owen C, Smith M. Dimensions of coping and anxiety symptoms in a community sample of young children. Emot Behav DIFFICULTIES. 2018;23(3):230–44.
1147.	Braden BB, Pipe TB, Smith R, Glaspy TK, Deatherage BR, Baxter LC. Brain and behavior changes associated with an abbreviated 4-week mindfulness-based stress reduction course in back pain patients. BRAIN Behav. 2016 Mar;6(3).
1148.	Cani I, Latorre A, Cordivari C, Balint B, Bhatia KP. Brachial Neuritis After Botulinum Toxin Injections for Cervical Dystonia: A Need for a Reappraisal? Mov Disord Clin Pract. 2019 Feb;6(2):160–5.
1149.	Constantinou E, Van Den Houte M, Bogaerts K, Van Dieat I, den Bergh O. Can words heal? Using affect labeling to reduce the effects of unpleasant cues on symptom reporting. Front Psychol. 2014 Jul;5.
1150.	Quartana PJ, Burns JW. Emotion suppression affects cardiovascular responses to initial and subsequent laboratory stressors. Br J Health Psychol. 2010;15(3):511–28.
1151.	Chan JKY, Consedine NS. Negative Affectivity, Emotion Regulation, and Coping in Migraine and Probable Migraine: A New Zealand Case-Control Study. Int J Behav Med. 2014 Oct;21(5):851–60.
1152.	Kallesoe KH, Schroder A, Wicksell RK, Fink P, Ornbol E, Rask CU. Comparing group-based acceptance and commitment therapy (ACT) with enhanced usual care for adolescents with functional somatic syndromes: a study protocol for a randomised trial. BMJ Open. 2016 Sep;6(9):e012743.
1153.	Sreekrishnan A, Herrera TA, Wu J, Borelli JL, White LO, Rutherford HJ V, et al. Kin rejection: social signals, neural response and perceived distress during social exclusion. Dev Sci. 2014 Nov;17(6):1029–41.
1154.	Schwarz J, Rief W, Radkovsky A, Berking M, Kleinstaeuber M. Negative affect as mediator between emotion regulation and medically unexplained symptoms. J Psychosom Res. 2017 Oct;101:114–21.
1155.	Koenig J, Falvay D, Clamor A, Wagner J, Jarczok MN, Ellis RJ, et al. Pneumogastric (Vagus) Nerve Activity Indexed by Heart Rate Variability in Chronic Pain Patients Compared to Healthy Controls: A Systematic Review and Meta-Analysis. Pain Physician. 2016 Jan;19(1):E55-78.
1156.	Kopera M, Brower KJ, Suszek H, Jakubczyk A, Fudalej S, Krasowska A, et al. Relationships between components of emotional intelligence and physical pain in alcohol-dependent patients. J Pain Res. 2017;10:1611–8.
1157.	De Cock VC, Bayard S, Jaussent I, Charif M, Grini M, Langenier MC, et al. Daytime Sleepiness in Parkinson’s Disease: A Reappraisal. PLoS One. 2014 Sep;9(9).
1158.	Lepron E, Causse M, Farrer C. Responsibility and the sense of agency enhance empathy for pain. Proc R Soc B-BIOLOGICAL Sci. 2015;282(1799).
1159.	Fogarty FA, Lu CM, Sollers JJ, Krivoschekov SG, Booth RJ, Consedine NS. Why It Pays to be Mindful: Trait Mindfulness Predicts Physiological Recovery from Emotional Stress and Greater Differentiation among Negative Emotions. Mindfulness (N Y). 2015;6(2):175–85.
1160.	DelVentura JL, Terry EL, Bartley EJ, Rhudy JL. Emotional modulation of pain and spinal nociception in persons with severe insomnia symptoms. Ann Behav Med. 2014 Jun;47(3):303–15.
1161.	Garland EL, Bryan CJ, Kreighbaum L, Nakamura Y, Howard MO, Froeliger B. Prescription opioid misusing chronic pain patients exhibit dysregulated context-dependent associations: Investigating associative learning in addiction with the cue-primed reactivity task. Drug Alcohol Depend. 2018 Jun;187:13–21.
1162.	Bartley EJ, Rhudy JL. The influence of pain catastrophizing on experimentally induced emotion and emotional modulation of nociception. J Pain. 2008 May;9(5):388–96.
1163.	Stefan CA, Capraru C, Szilagyi M. Investigating Effects and Mechanisms of a Mindfulness-Based Stress Reduction Intervention in a Sample of College Students at Risk for Social Anxiety. Mindfulness (N Y). 2018 Oct;9(5):1509–21.
1164.	Day MA, Matthews N, Newman A, Mattingley JB, Jensen MP. An evaluation of the behavioral inhibition and behavioral activation system (BIS-BAS) model of pain. Rehabil Psychol [Internet]. 2019 Mar 28; Available from: http://search.ebscohost.com/login.aspx?direct=true&db=pdh&AN=2019-16894-001&lang=es&site=ehost-live
1165.	Vervoort T, Karos K, Johnson D, Sutterlin S, Van Ryckeghem D. Parental emotion and pain control behaviour when faced with child’s pain: the emotion regulatory role of parental pain-related attention-set shifting and heart rate variability. Pain. 2019 Feb;160(2):322–33.
1166.	Gueney ZO, Sattel H, Cardone D, Merla A. Assessing embodied interpersonal emotion regulation in somatic symptom disorders: a case study. Front Psychol. 2015 Feb;6.
1167.	Aydogmus ME, Hamilton JC. Ego Depletion as a Measure of Emotion Processing Deficits among MUS Patients. J Gen Psychol. 2019 Jul;146(3):234–57.
1168.	Naylor JC, Kilts JD, Szabo ST, Dunn CE, Keefe FJ, Tupler LA, et al. Allopregnanolone Levels Are Inversely Associated with Self-Reported Pain Symptoms in US Iraq and Afghanistan-Era Veterans: Implications for Biomarkers and Therapeutics. PAIN Med. 2016;17(1):25–32.
1169.	Gordon KH, Selby EA, Anestis MD, Bender TW, Witte TK, Braithwaite S, et al. The reinforcing properties of repeated deliberate self-harm. Arch suicide Res Off J Int Acad Suicide Res. 2010;14(4):329–41.
1170.	Field T. Massage therapy research review. Complement Ther Clin Pract. 2014 Nov;20(4):224–9.
1171.	Balottin L, Mannarini S, Candeloro D, Mita A, Chiappedi M, Balottin U. Rorschach Evaluation of Personality and Emotional Characteristics in Adolescents With Migraine Versus Epilepsy and Controls. Front Neurol. 2018 Mar;9.
1172.	Garland EL, Froeliger B, Howard MO. Allostatic dysregulation of natural reward processing in prescription opioid misuse: Autonomic and attentional evidence. Biol Psychol. 2015 Feb;105:124–9.
1173.	Schoenleber M, Berenbaum H, Motl R. Shame-related functions of and motivations for self-injurious behavior. Personal Disord Theory, Res Treat [Internet]. 2014 Apr;5(2):204–11. Available from: http://search.ebscohost.com/login.aspx?direct=true&db=pdh&AN=2013-44740-001&lang=es&site=ehost-live
1174.	Britton DM, Kavanagh EJ, Polman RCJ. Validating a Self-Report Measure of Student Athletes’ Perceived Stress Reactivity: Associations With Heart-Rate Variability and Stress Appraisals. Front Psychol. 2019 May;10.
1175.	Ruetgen M, Pletti C, Tik M, Kraus C, Pfabigan DM, Sladky R, et al. Antidepressant treatment, not depression, leads to reductions in behavioral and neural responses to pain empathy. Transl Psychiatry. 2019 Jun;9.
1176.	Russell MEB, Scott AB, Boggero IA, Carlson CR. Inclusion of a rest period in diaphragmatic breathing increases high frequency heart rate variability: Implications for behavioral therapy. Psychophysiology. 2017 Mar;54(3):358–65.
1177.	Evans DR, Eisenlohr-Moul TA, Button DF, Baer RA, Segerstrom SC. Self-regulatory deficits associated with unpracticed mindfulness strategies for coping with acute pain. J Appl Soc Psychol. 2014;44(1):23–30.
1178.	Kristjansdottir OB, Fors EA, Eide E, Finset A, Stensrud TL, van Dulmen S, et al. A smartphone-based intervention with diaries and therapist-feedback to reduce catastrophizing and increase functioning in women with chronic widespread pain: randomized controlled trial. J Med Internet Res. 2013 Jan;15(1):e5.
1179.	Schmidt JE, Joyner MJ, Carlson CR, Hooten WM. Cardiac Autonomic Function Associated with Treatment Adherence After a Brief Intervention in Patients with Chronic Pain. Appl Psychophysiol Biofeedback. 2013 Sep;38(3):193–201.
1180.	Aritzeta A, Soroa G, Balluerka N, Muela A, Gorostiaga A, Aliri J. Reducing Anxiety and Improving Academic Performance Through a Biofeedback Relaxation Training Program. Appl Psychophysiol Biofeedback. 2017 Sep;42(3):193–202.
1181.	Murat I, Dubois MC, Piat V. [Sevoflurane]. Ann Fr Anesth Reanim. 1995;14(6):489–501.
1182.	Arsenault M, Piche M, Duncan GH, Rainville P. Self-regulation of acute experimental pain with and without biofeedback using spinal nociceptive responses. Neuroscience. 2013 Feb;231:102–10.
1183.	Feldner MT, Hekmat H, Zvolensky MJ, Vowles KE, Secrist Z, Leen-Feldner EW. The role of experiential avoidance in acute pain tolerance: a laboratory test. J Behav Ther Exp Psychiatry. 2006 Jun;37(2):146–58.
1184.	Franklin JC, Aaron R V, Arthur MS, Shorkey SP, Prinstein MJ. Nonsuicidal self-injury and diminished pain perception: the role of emotion dysregulation. Compr Psychiatry. 2012 Aug;53(6):691–700.
1185.	Jones DA, Rollman GB, White KP, Hill ML, Brooke RI. The relationship between cognitive appraisal, affect, and catastrophizing in patients with chronic pain. J Pain. 2003 Jun;4(5):267–77.
1186.	Meagher MW, Arnau RC, Rhudy JL. Pain and emotion: effects of affective picture modulation. Psychosom Med. 2001;63(1):79–90.
1187.	Rhudy JL, Meagher MW. Fear and anxiety: divergent effects on human pain thresholds. Pain. 2000 Jan;84(1):65–75.
1188.	Schmidt H, Boese S, Lampe K, Jordan K, Fiedler E, Muller-Werdan U, et al. Trans sectoral care of geriatric cancer patients based on comprehensive geriatric assessment and patient-reported quality of life - Results of a multicenter study to develop and pilot test a patient-centered interdisciplinary care concept for geriatric oncology patients (PIVOG). J Geriatr Oncol. 2017 Jul;8(4):262–70.
1189.	Abraham O, Pu J, Schleiden LJ, Albert SM. Factors contributing to poor satisfaction with sleep and healthcare seeking behavior in older adults. Sleep Heal. 2017 Feb;3(1):43–8.
1190.	Adu-Gymafi Y, Farag H, Naguib M, Gyasi H. High dose epidural morphine for surgical analgesia. Middle East J Anaesthesiol. 1985 Jun;8(2):165–70.
1191.	Afrell M, Biguet G, Rudebeck CE. Living with a body in pain -- between acceptance and denial. Scand J Caring Sci. 2007 Sep;21(3):291–6.
1192.	Ahlsen B, Bondevik H, Mengshoel AM, Solbraekke KN. (Un)doing gender in a rehabilitation context: a narrative analysis of gender and self in stories of chronic muscle pain. Disabil Rehabil. 2014;36(5):359–66.
1193.	al’Absi M, Nakajima M, Grabowski J. Stress response dysregulation and stress-induced analgesia in nicotine dependent men and women. Biol Psychol. 2013 Apr;93(1):1–8.
1194.	Albright GL, Fischer AA. Effects of warming imagery aimed at trigger-point sites on tissue compliance, skin temperature, and pain sensitivity in biofeedback-trained patients with chronic pain: a preliminary study. Percept Mot Skills. 1990 Dec;71(3 Pt 2):1163–70.
1195.	Alexandridis E, Inglis S, McAvoy NC, Falconer E, Graham C, Hayes PC, et al. Randomised clinical study: comparison of acceptability, patient tolerance, cardiac stress and endoscopic views in transnasal and transoral endoscopy under local anaesthetic. Aliment Pharmacol Ther. 2014 Sep;40(5):467–76.
1196.	Allegra C, Antignani PL, Will K, Allaert F. Acceptance, compliance and effects of compression stockings on venous functional symptoms and quality of life of Italian pregnant women. Int Angiol. 2014 Aug;33(4):357–64.
1197.	Alon E, Atanassoff PG, Biro P. [Intravenous postoperative pain management using nalbuphine and tramadol. A combination of continuous infusion and patient-controlled administration]. Anaesthesist. 1992 Feb;41(2):83–7.
1198.	Andersson S, Lundeberg T. Acupuncture--from empiricism to science: functional background to acupuncture effects in pain and disease. Med Hypotheses. 1995 Sep;45(3):271–81.
1199.	Antico L, Guyon A, Mohamed ZK, Corradi-Dell’Acqua C. Beyond unpleasantness. Social exclusion affects the experience of pain, but not of equally-unpleasant disgust. Cognition. 2018 Dec;181:1–11.
1200.	Anton RF, Litten RZ, Falk DE, Palumbo JM, Bartus RT, Robinson RL, et al. The Alcohol Clinical Trials Initiative (ACTIVE): purpose and goals for assessing important and salient issues for medications development in alcohol use disorders. Neuropsychopharmacology. 2012 Jan;37(2):402–11.
1201.	Anttila V, Bulik-Sullivan B, Finucane HK, Walters RK, Bras J, Duncan L, et al. Analysis of shared heritability in common disorders of the brain. Science. 2018 Jun;360(6395).
1202.	Anwar M, Green JA, Norris P, Bukhari NI. Prospective daily diary study reporting of any and all symptoms in healthy adults in Pakistan: prevalence and response. BMJ Open. 2017 Nov;7(11):e014998.
1203.	Aoi W, Kamata T, Ishiura Y, Tomaru M, Satoh Y, Hitomi Y, et al. Titanium-treated surroundings attenuate psychological stress associated with autonomic nerve regulation in office workers with daily emotional stress. Physiol Behav. 2012 Dec;108:13–8.
1204.	Appelhans BM, Luecken LJ. Heart rate variability and pain: associations of two interrelated homeostatic processes. Biol Psychol. 2008 Feb;77(2):174–82.
1205.	Arnstein P. Comprehensive analysis and management of chronic pain. Nurs Clin North Am. 2003 Sep;38(3):403–17.
1206.	Arsenault M, Ladouceur A, Lehmann A, Rainville P, Piche M. Pain modulation induced by respiration: phase and frequency effects. Neuroscience. 2013 Nov;252:501–11.
1207.	Atzema CL, Austin PC, Huynh T, Hassan A, Chiu M, Wang JT, et al. Effect of marriage on duration of chest pain associated with acute myocardial infarction before seeking care. CMAJ. 2011 Sep;183(13):1482–91.
1208.	Avenanti A, Minio-Paluello I, Bufalari I, Aglioti SM. The pain of a model in the personality of an onlooker: influence of state-reactivity and personality traits on embodied empathy for pain. Neuroimage. 2009 Jan;44(1):275–83.
1209.	Aybek T, Kessler P, Khan MF, Dogan S, Neidhart G, Moritz A, et al. Operative techniques in awake coronary artery bypass grafting. J Thorac Cardiovasc Surg. 2003 Jun;125(6):1394–400.
1210.	Aybek T, Kessler P, Dogan S, Neidhart G, Khan MF, Wimmer-Greinecker G, et al. Awake coronary artery bypass grafting: utopia or reality? Ann Thorac Surg. 2003 Apr;75(4):1165–70.
1211.	Baas JMP. Individual differences in predicting aversive events and modulating contextual anxiety in a context and cue conditioning paradigm. Biol Psychol. 2013 Jan;92(1):17–25.
1212.	Bairey Merz CN, Kop W, Krantz DS, Helmers KF, Berman DS, Rozanski A. Cardiovascular stress response and coronary artery disease: evidence of an adverse postmenopausal effect in women. Am Heart J. 1998 May;135(5 Pt 1):881–7.
1213.	Bar-Shalita T, Deutsch L, Honigman L, Weissman-Fogel I. Ecological aspects of pain in sensory modulation disorder. Res Dev Disabil. 2015;45–46:157–67.
1214.	Bartley EJ, Rhudy JL, Williams AE. Experimental assessment of affective processing in fibromyalgia. J Pain. 2009 Nov;10(11):1151–60.
1215.	Bastos P, Gomes T, Ribeiro L. Catechol-O-Methyltransferase (COMT): An Update on Its Role in Cancer, Neurological and Cardiovascular Diseases. Rev Physiol Biochem Pharmacol. 2017;173:1–39.
1216.	Bath B, Lawson J, Ma D, Trask C. Self-reported use of family physician, chiropractor and physiotherapy services among adult Canadians with chronic back disorders: an observational study. BMC Health Serv Res. 2018 Dec;18(1):970.
1217.	Beauregard M. Effect of mind on brain activity: evidence from neuroimaging studies of psychotherapy and placebo effect. Nord J Psychiatry. 2009;63(1):5–16.
1218.	Bell DS. The motivation of addiction. Acta Neurochir (Wien). 1995;132(4):185–91.
1219.	Berger B, Boning A, Martin H, Fazeli A, Martin DD, Vagedes J. Personal perception and body awareness of dysmenorrhea and the effects of rhythmical massage therapy and heart rate variability biofeedback-A qualitative study in the context of a randomized controlled trail. Complement Ther Med. 2019 Aug;45:280–8.
1220.	Bershad AK, Seiden JA, de Wit H. Effects of buprenorphine on responses to social stimuli in healthy adults. Psychoneuroendocrinology. 2016 Jan;63:43–9.
1221.	Bharucha AE, Camilleri M, Zinsmeister AR, Hanson RB. Adrenergic modulation of human colonic motor and sensory function. Am J Physiol. 1997 Nov;273(5):G997-1006.
1222.	Biguet G, Nilsson Wikmar L, Bullington J, Flink B, Lofgren M. Meanings of “acceptance” for patients with long-term pain when starting rehabilitation. Disabil Rehabil. 2016;38(13):1257–67.
1223.	Blum D, Koeberle D, Omlin A, Walker J, Von Moos R, Mingrone W, et al. Feasibility and acceptance of electronic monitoring of symptoms and syndromes using a handheld computer in patients with advanced cancer in daily oncology practice. Support care cancer Off J Multinatl Assoc Support Care Cancer. 2014 Sep;22(9):2425–34.
1224.	Boat R, Atkins T, Davenport N, Cooper S. Prior self-control exertion and perceptions of pain and motivation during a physically effortful task. Prog Brain Res. 2018;240:19–34.
1225.	Bodnar RJ. Endogenous opiates and behavior: 2014. Peptides. 2016 Jan;75:18–70.
1226.	Bodnar RJ. Endogenous opiates and behavior: 2012. Peptides. 2013 Dec;50:55–95.
1227.	Bodnar RJ. Endogenous opiates and behavior: 2010. Peptides. 2011 Dec;32(12):2522–52.
1228.	Borghi B, Wulf H. [Advantages of unilateral spinal anaesthesia]. Anasthesiol Intensivmed Notfallmed Schmerzther. 2010 Mar;45(3):182–7.
1229.	Bothelius K, Jernelov S, Fredrikson M, McCracken LM, Kaldo V. Measuring Acceptance of Sleep Difficulties: The Development of the Sleep Problem Acceptance Questionnaire. Sleep. 2015 Nov;38(11):1815–22.
1230.	Bourn LE, Sexton MB, Porter KE, Rauch SAM. Physical Activity Moderates the Association Between Pain and PTSD in Treatment-Seeking Veterans. Pain Med. 2016 Nov;17(11):2134–41.
1231.	Bradshaw DH, Chapman CR, Jacobson RC, Donaldson GW. Effects of music engagement on responses to painful stimulation. Clin J Pain. 2012 Jun;28(5):418–27.
1232.	Bradshaw DH, Donaldson GW, Jacobson RC, Nakamura Y, Chapman CR. Individual differences in the effects of music engagement on responses to painful stimulation. J Pain. 2011 Dec;12(12):1262–73.
1233.	Brauer M, ter Kuile MM, Laan E. Effects of appraisal of sexual stimuli on sexual arousal in women with and without superficial dyspareunia. Arch Sex Behav. 2009 Aug;38(4):476–85.
1234.	Bray SR, Graham JD, Martin Ginis KA, Hicks AL. Cognitive task performance causes impaired maximum force production in human hand flexor muscles. Biol Psychol. 2012 Jan;89(1):195–200.
1235.	Bresin K, Kling L, Verona E. The effect of acute physical pain on subsequent negative emotional affect: A meta-analysis. Personal Disord. 2018 May;9(3):273–83.
1236.	Bruehl S, Chung OY, Burns JW. Trait anger and blood pressure recovery following acute pain: evidence for opioid-mediated effects. Int J Behav Med. 2006;13(2):138–46.
1237.	Burns JW, Holly A, Quartana P, Wolff B, Gray E, Bruehl S. Trait anger management style moderates effects of actual (“state”) anger regulation on symptom-specific reactivity and recovery among chronic low back pain patients. Psychosom Med. 2008 Oct;70(8):898–905.
1238.	Caneiro JP, O’Sullivan P, Smith A, Moseley GL, Lipp O V. Implicit evaluations and physiological threat responses in people with persistent low back pain and fear of bending. Scand J pain. 2017 Oct;17:355–66.
1239.	Carabine UA, Milligan KR, Moore JA. Adrenergic modulation of preoperative anxiety: a comparison of temazepam, clonidine, and timolol. Anesth Analg. 1991 Nov;73(5):633–7.
1240.	Carlson CR, Nitz AJ. Negative side effects of self-regulation training: relaxation and the role of the professional in service delivery. Biofeedback Self Regul. 1991 Jun;16(2):191–7.
1241.	Castral TC, Warnock FF, Ribeiro LM, de Vasconcelos MGL, Leite AM, Scochi CGS. Maternal factors regulating preterm infants’ responses to pain and stress while in maternal kangaroo care. Rev Lat Am Enfermagem. 2012;20(3):435–43.
1242.	Chao MT, Tippens KM, Connelly E. Utilization of group-based, community acupuncture clinics: a comparative study with a nationally representative sample of acupuncture users. J Altern Complement Med. 2012 Jun;18(6):561–6.
1243.	Chen AC. New perspectives in EEG/MEG brain mapping and PET/fMRI neuroimaging of human pain. Int J Psychophysiol. 2001 Oct;42(2):147–59.
1244.	Cheng KJ. Neurobiological mechanisms of acupuncture for some common illnesses: a clinician’s perspective. J Acupunct Meridian Stud. 2014 Jun;7(3):105–14.
1245.	Chiu HH, Ang PP, Lean TH. Intravenous flunitrazepam as an anesthetic induction agent. Anaesth Intensive Care. 1976 Nov;4(4):355–8.
1246.	Chun A, Desautels S, Slivka A, Mitrani C, Starz T, DiLorenzo C, et al. Visceral algesia in irritable bowel syndrome, fibromyalgia, and sphincter of oddi dysfunction, type III. Dig Dis Sci. 1999 Mar;44(3):631–6.
1247.	Ciccone CD. Medical Marijuana: Just the Beginning of a Long, Strange Trip? Phys Ther. 2017 Feb;97(2):239–48.
1248.	Clover K, Kelly P, Rogers K, Britton B, Carter GL. Predictors of desire for help in oncology outpatients reporting pain or distress. Psychooncology. 2013 Jul;22(7):1611–7.
1249.	Coakley R, Wihak T, Kossowsky J, Iversen C, Donado C. The Comfort Ability Pain Management Workshop: A Preliminary, Nonrandomized Investigation of a Brief, Cognitive, Biobehavioral, and Parent Training Intervention for Pediatric Chronic Pain. J Pediatr Psychol. 2018 Apr;43(3):252–65.
1250.	Constantin J-M, Perbet S, Futier E, Cayot-Constantin S, Gignac V, Bannier F, et al. [Impact of sophrology on non-invasive ventilation tolerance in patients with acute respiratory failure]. Ann Fr Anesth Reanim. 2009 Mar;28(3):215–21.
1251.	Cornally N, McCarthy G. Help-seeking behaviour for the treatment of chronic pain. Br J Community Nurs. 2011 Feb;16(2):90–8.
1252.	Cornelis N, Buys R, Fourneau I, Dewit T, Cornelissen V. Exploring physical activity behaviour - needs for and interest in a technology-delivered, home-based exercise programme among patients with intermittent claudication. Vasa. 2018 Feb;47(2):109–17.
1253.	Cortes-Altamirano JL, Olmos-Hernandez A, Jaime HB, Carrillo-Mora P, Bandala C, Reyes-Long S, et al. Review: 5-HT1, 5-HT2, 5-HT3 and 5-HT7 Receptors and their Role in the Modulation of Pain Response in the Central Nervous System. Curr Neuropharmacol. 2018 Jan;16(2):210–21.
1254.	Cortes-Gastelum MA, Paczka-Zapata JA, Mendoza-Barbosa JF. Ab externo trabeculectomy performed under topical anesthesia supplemented by conscious sedation. Cir Cir. 2011;79(3):215-219,233-238.
1255.	Coutu M-F, Durand M-J, Marchand A, Labrecque M-E, Berbiche D, Cadieux G. Factors associated with generalized anxiety in workers undergoing work rehabilitation for persistent musculoskeletal pain. Disabil Rehabil. 2013 Sep;35(19):1599–607.
1256.	Coylewright M, Branda M, Inselman JW, Shah N, Hess E, LeBlanc A, et al. Impact of sociodemographic patient characteristics on the efficacy of decision AIDS: a patient-level meta-analysis of 7 randomized trials. Circ Cardiovasc Qual Outcomes. 2014 May;7(3):360–7.
1257.	Craner JR, Skipper RR, Gilliam WP, Morrison EJ, Sperry JA. Patients’ perceptions of a chronic pain rehabilitation program: changing the conversation. Curr Med Res Opin. 2016 May;32(5):879–83.
1258.	Creech SK, Smith J, Grimes JS, Meagher MW. Written emotional disclosure of trauma and trauma history alter pain sensitivity. J Pain. 2011 Jul;12(7):801–10.
1259.	Dalen K, Ellertsen B, Espelid I, Gronningsaeter AG. EMG feedback in the treatment of myofascial pain dysfunction syndrome. Acta Odontol Scand. 1986 Oct;44(5):279–84.
1260.	Dalton JA, Feuerstein M, Carlson J, Roghman K. Biobehavioral pain profile: development and psychometric properties. Pain. 1994 Apr;57(1):95–107.
1261.	Das DA, Grimmer KA, Sparnon AL, McRae SE, Thomas BH. The efficacy of playing a virtual reality game in modulating pain for children with acute burn injuries: a randomized controlled trial [ISRCTN87413556]. BMC Pediatr. 2005 Mar;5(1):1.
1262.	Davies MJ, Murrell GC, Cronin KD, Meads AC, Dawson A. Carotid endarterectomy under cervical plexus block--a prospective clinical audit. Anaesth Intensive Care. 1990 May;18(2):219–23.
1263.	DeGood DE, Williams EM. Parasympathetic rebound following EMG biofeedback training: a case study. Biofeedback Self Regul. 1982 Dec;7(4):461–5.
1264.	Demirtas-Tatlidede A, Freitas C, Cromer JR, Safar L, Ongur D, Stone WS, et al. Safety and proof of principle study of cerebellar vermal theta burst stimulation in refractory schizophrenia. Schizophr Res. 2010 Dec;124(1–3):91–100.
1265.	Demyttenaere K, Bonnewyn A, Bruffaerts R, Brugha T, De Graaf R, Alonso J. Comorbid painful physical symptoms and depression: prevalence, work loss, and help seeking. J Affect Disord. 2006 Jun;92(2–3):185–93.
1266.	Derlega VJ, Janda LH, Miranda J, Chen IA, Goodman BM 3rd, Smith W. How patients’ self-disclosure about sickle cell pain episodes to significant others relates to living with sickle cell disease. Pain Med. 2014 Sep;15(9):1496–507.
1267.	Draeger-Muenke R. Functional Abdominal Pain: “Get” the Function, Loose the Pain. Am J Clin Hypn. 2015 Jul;58(1):34–62.
1268.	Drolet G, Dumont EC, Gosselin I, Kinkead R, Laforest S, Trottier JF. Role of endogenous opioid system in the regulation of the stress response. Prog Neuropsychopharmacol Biol Psychiatry. 2001 May;25(4):729–41.
1269.	Dubois J-D, Cantin V, Piche M, Descarreaux M. Physiological and Psychological Predictors of Short-Term Disability in Workers with a History of Low Back Pain: A Longitudinal Study. PLoS One. 2016;11(10):e0165478.
1270.	Duschek S, Montoro CI, Reyes Del Paso GA. Diminished Interoceptive Awareness in Fibromyalgia Syndrome. Behav Med. 2017;43(2):100–7.
1271.	Dutta RL, Economides DL. Patient acceptance of transvaginal sonography in the early pregnancy unit setting. Ultrasound Obstet Gynecol. 2003 Nov;22(5):503–7.
1272.	Dabritz S, Sachweh J, Walter M, Messmer BJ. Closure of atrial septal defects via limited right anterolateral thoracotomy as a minimal invasive approach in female patients. Eur J Cardiothorac Surg. 1999 Jan;15(1):18–23.
1273.	Egeli NA, MacMillan PD. Fibromyalgia: predicting openness to counselling referrals. Psychol Health. 2008;23(5):569–84.
1274.	Egger G, Stevens J, Ganora C, Morgan B. Programmed shared medical appointments: A novel procedure for chronic disease management. Aust J Gen Pract. 2018;47(1–2):70–5.
1275.	Egorova N, Park J, Orr SP, Kirsch I, Gollub RL, Kong J. Not seeing or feeling is still believing: conscious and non-conscious pain modulation after direct and observational learning. Sci Rep. 2015 Nov;5:16809.
1276.	Elser F, Braun S, Dewing CB, Giphart JE, Millett PJ. Anatomy, function, injuries, and treatment of the long head of the biceps brachii tendon. Arthroscopy. 2011 Apr;27(4):581–92.
1277.	Eslick GD, Jones MP, Talley NJ. Non-cardiac chest pain: prevalence, risk factors, impact and consulting--a population-based study. Aliment Pharmacol Ther. 2003 May;17(9):1115–24.
1278.	Faes K, Cohen J, Annemans L. Resource Use During the Last Six Months of Life Among COPD Patients: A Population-Level Study. J Pain Symptom Manage. 2018 Sep;56(3):318-326.e7.
1279.	Falor WH, Traylor R. Extended indications for the median sternotomy incision. Am Surg. 1982 Nov;48(11):582–3.
1280.	Fangauf S V, Herbeck Belnap B, Meyer T, Albus C, Binder L, Deter H-C, et al. Associations of NT-proBNP and parameters of mental health in depressed coronary artery disease patients. Psychoneuroendocrinology. 2018 Oct;96:188–94.
1281.	Feinstein JS, Khalsa SS, Salomons T V, Prkachin KM, Frey-Law LA, Lee JE, et al. Preserved emotional awareness of pain in a patient with extensive bilateral damage to the insula, anterior cingulate, and amygdala. Brain Struct Funct. 2016 Apr;221(3):1499–511.
1282.	Feise RJ, Menke JM. Functional Rating Index: literature review. Med Sci Monit. 2010 Feb;16(2):RA25-36.
1283.	Feldblum PJ, Odoyo-June E, Obiero W, Bailey RC, Combes S, Hart C, et al. Safety, effectiveness and acceptability of the PrePex device for adult male circumcision in Kenya. PLoS One. 2014;9(5):e95357.
1284.	Feng Y, He X, Yang Y, Chao D, Lazarus LH, Xia Y. Current research on opioid receptor function. Curr Drug Targets. 2012 Feb;13(2):230–46.
1285.	Ferdek MA, Adamczyk AK, van Rijn CM, Oosterman JM, Wyczesany M. Pain catastrophizing is associated with altered EEG effective connectivity during painrelated mental imagery. Acta Neurobiol Exp (Wars). 2019;79(1):53–72.
1286.	Finney A, Healey E, Jordan JL, Ryan S, Dziedzic KS. Multidisciplinary approaches to managing osteoarthritis in multiple joint sites: a systematic review. BMC Musculoskelet Disord. 2016 Jul;17:266.
1287.	Fleet RP, Marchand A, Dupuis G, Kaczorowski J, Beitman BD. Comparing emergency department and psychiatric setting patients with panic disorder. Psychosomatics. 1998;39(6):512–8.
1288.	Flink IK, Nicholas MK, Boersma K, Linton SJ. Reducing the threat value of chronic pain: A preliminary replicated single-case study of interoceptive exposure versus distraction in six individuals with chronic back pain. Behav Res Ther. 2009 Aug;47(8):721–8.
1289.	Fomichev VI, Pchelintsev VP. [The neurohumoral systems of patients with ischemic heart disease and under emotional-pain stress: the means for their pharmacological regulation]. Kardiologiia. 1993;33(10):3,15-18.
1290.	Forneris CA, Bosworth HB, Butterfield MI. Outpatient care use among female veterans: differences between mental health and non-mental health users. Mil Med. 2002 Jan;167(1):10–3.
1291.	Fossataro C, Bucchioni G, D’Agata F, Bruno V, Morese R, Krystkowiak P, et al. Anxiety-dependent modulation of motor responses to pain expectancy. Soc Cogn Affect Neurosci. 2018 Mar;13(3):321–30.
1292.	Frank M, McAteer EJ, Cattermole R, Loughnan B, Stafford LB, Hitchcock AM. Nalbuphine for obstetric analgesia. A comparison of nalbuphine with pethidine for pain relief in labour when administered by patient-controlled analgesia (PCA). Anaesthesia. 1987 Jul;42(7):697–703.
1293.	Fredericksen RJ, Edwards TC, Merlin JS, Gibbons LE, Rao D, Batey DS, et al. Patient and provider priorities for self-reported domains of HIV clinical care. AIDS Care. 2015;27(10):1255–64.
1294.	Frost P, Haahr JP, Andersen JH. Impact of work, health and health beliefs on new episodes of pain-related and general absence-taking. Scand J Public Health. 2009 Aug;37(6):569–76.
1295.	Fukuoka Y, Lisha NE, Vittinghoff E. Comparing Asian American Women’s Knowledge, Self-Efficacy, and Perceived Risk of Heart Attack to Other Racial and Ethnic Groups: The mPED Trial. J Womens Health (Larchmt). 2017 Sep;26(9):1012–9.
1296.	Gallagher CSJ, Hann JR. Clinical assessment of etomidate for outpatient general anesthesia: a preliminary evaluation. J Oral Maxillofac Surg. 1985 Nov;43(11):860–4.
1297.	Ganzeboom KS, Mairuhu G, Reitsma JB, Linzer M, Wieling W, van Dijk N. Lifetime cumulative incidence of syncope in the general population: a study of 549 Dutch subjects aged 35-60 years. J Cardiovasc Electrophysiol. 2006 Nov;17(11):1172–6.
1298.	Garcia Barreiro J, Rodriguez A, Cal M, Alvarez A, Martelo Villar F. Treatment of postoperative pain for burn patients with intravenous analgesia in continuous perfusion using elastomeric infusors. Burns. 2005 Feb;31(1):67–71.
1299.	Gardner G, Elliott D, Gill J, Griffin M, Crawford M. Patient experiences following cardiothoracic surgery: an interview study. Eur J Cardiovasc Nurs. 2005 Sep;4(3):242–50.
1300.	Gatchel RJ, Polatin PB, Noe C, Gardea M, Pulliam C, Thompson J. Treatment- and cost-effectiveness of early intervention for acute low-back pain patients: a one-year prospective study. J Occup Rehabil. 2003 Mar;13(1):1–9.
1301.	Gelen SA, Sarper N, Demirsoy U, Zengin E, Cakmak E. The Efficacy and Safety of Procedural Sedoanalgesia with Midazolam and Ketamine in Pediatric Hematology. Turkish J Haematol Off J Turkish Soc Haematol. 2015 Dec;32(4):351–4.
1302.	George A, Movahed A. Recognition of noncardiac findings on cardiac computed tomography examination. Rev Cardiovasc Med. 2010;11(2):84–91.
1303.	George SZ, Coronado RA, Beneciuk JM, Valencia C, Werneke MW, Hart DL. Depressive symptoms, anatomical region, and clinical outcomes for patients seeking outpatient physical therapy for musculoskeletal pain. Phys Ther. 2011 Mar;91(3):358–72.
1304.	Gerdes ABM, Wieser MJ, Alpers GW, Strack F, Pauli P. Why do you smile at me while I’m in pain? --Pain selectively modulates voluntary facial muscle responses to happy faces. Int J Psychophysiol. 2012 Aug;85(2):161–7.
1305.	Geva N, Pruessner J, Defrin R. Triathletes Lose Their Advantageous Pain Modulation under Acute Psychosocial Stress. Med Sci Sports Exerc. 2017 Feb;49(2):333–41.
1306.	Glinge C, Jabbari R, Risgaard B, Lynge TH, Engstrom T, Albert CM, et al. Symptoms Before Sudden Arrhythmic Death Syndrome: A Nationwide Study Among the Young in Denmark. J Cardiovasc Electrophysiol. 2015 Jul;26(7):761–7.
1307.	Godfrey KM, Bullock AJ, Dorflinger LM, Min KM, Ruser CB, Masheb RM. Pain and modifiable risk factors among weight loss seeking Veterans with overweight. Appetite. 2018 Sep;128:100–5.
1308.	Goldberg RJ, O’Donnell C, Yarzebski J, Bigelow C, Savageau J, Gore JM. Sex differences in symptom presentation associated with acute myocardial infarction: a population-based perspective. Am Heart J. 1998 Aug;136(2):189–95.
1309.	Griffis CA, Compton P, Doering L. The effect of pain on leukocyte cellular adhesion molecules. Biol Res Nurs. 2006 Apr;7(4):297–312.
1310.	Grimes JS, Creech SK, Young EE, Vichaya EG, Meagher MW. Distraction speeds the decay of shock-induced hypoalgesia: evidence for the contribution of memory systems in affective pain modulation. J Pain. 2009 Mar;10(3):282–92.
1311.	Guan W, Venkatesh AK, Bai X, Xuan S, Li J, Li X, et al. Time to hospital arrival among patients with acute myocardial infarction in China: a report from China PEACE prospective study. Eur Hear journal Qual care Clin outcomes. 2019 Jan;5(1):63–71.
1312.	Gucciardi DF. Mental toughness as a moderator of the intention-behaviour gap in the rehabilitation of knee pain. J Sci Med Sport. 2016 Jun;19(6):454–8.
1313.	Guck TP, Kinney M, Anazia G, Williams MA. Relationship between acceptance of illness and functional outcomes following cardiac rehabilitation. J Cardiopulm Rehabil Prev. 2012;32(4):187–91.
1314.	Guite JW, Kim S, Chen C-P, Sherker JL, Sherry DD, Rose JB, et al. Pain beliefs and readiness to change among adolescents with chronic musculoskeletal pain and their parents before an initial pain clinic evaluation. Clin J Pain. 2014 Jan;30(1):27–35.
1315.	Gupta MA. Review of somatic symptoms in post-traumatic stress disorder. Int Rev Psychiatry. 2013 Feb;25(1):86–99.
1316.	Hales CM, Harpaz R, Bialek SR. Self-reported herpes zoster, pain, and health care seeking in the Health and Retirement Study: implications for interpretation of health care-based studies. Ann Epidemiol. 2016 Jun;26(6):441-446.e3.
1317.	Hammouda EI. Overcoming barriers to diabetes control in geriatrics. Int J Clin Pract. 2011 Apr;65(4):420–4.
1318.	Han G-M, Han X-F. Comorbid Conditions are Associated With Emergency Department Visits, Hospitalizations, and Medical Charges of Patients With Systemic Lupus Erythematosus. J Clin Rheumatol. 2017 Jan;23(1):19–25.
1319.	Hartvigsen J, Davidsen M, Sogaard K, Roos EM, Hestbaek L. Self-reported musculoskeletal pain predicts long-term increase in general health care use: a population-based cohort study with 20-year follow-up. Scand J Public Health. 2014 Nov;42(7):698–704.
1320.	Harvie DS, Meulders A, Reid E, Camfferman D, Brinkworth RSA, Moseley GL. Selectivity of conditioned fear of touch is modulated by somatosensory precision. Psychophysiology. 2016 Jun;53(6):921–9.
1321.	Head GA, Mayorov DN. Imidazoline receptors, novel agents and therapeutic potential. Cardiovasc Hematol Agents Med Chem. 2006 Jan;4(1):17–32.
1322.	Heffer-Rahn P, Fisher PL. The clinical utility of metacognitive beliefs and processes in emotional distress in people with multiple sclerosis. J Psychosom Res. 2018 Jan;104:88–94.
1323.	Henchoz Y, Tetreau C, Abboud J, Piche M, Descarreaux M. Effects of noxious stimulation and pain expectations on neuromuscular control of the spine in patients with chronic low back pain. Spine J. 2013 Oct;13(10):1263–72.
1324.	Henning GF, Graybill M, George J. Reason for visit: is migrant health care that different? J Rural Health. 2008;24(2):219–20.
1325.	Hess EP, Knoedler MA, Shah ND, Kline JA, Breslin M, Branda ME, et al. The chest pain choice decision aid: a randomized trial. Circ Cardiovasc Qual Outcomes. 2012 May;5(3):251–9.
1326.	Hilz MJ, Axelrod FB, Braeske K, Stemper B. Cold pressor test demonstrates residual sympathetic cardiovascular activation in familial dysautonomia. J Neurol Sci. 2002 Apr;196(1–2):81–9.
1327.	Hoodin F, Brines BJ, Lake AE 3rd, Wilson J, Saper JR. Behavioral self-management in an inpatient headache treatment unit: increasing adherence and relationship to changes in affective distress. Headache. 2000 May;40(5):377–83.
1328.	Horing B, McCubbin JA, Moore D, Muth ER. Resting blood pressure differentially predicts time course in a tonic pain experiment. Psychophysiology. 2016 Oct;53(10):1600–7.
1329.	Horn-Hofmann C, Priebe JA, Schaller J, Gorlitz R, Lautenbacher S. Lack of predictive power of trait fear and anxiety for conditioned pain modulation (CPM). Exp brain Res. 2016 Dec;234(12):3649–58.
1330.	Hubbard CS, Ornitz E, Gaspar JX, Smith S, Amin J, Labus JS, et al. Modulation of nociceptive and acoustic startle responses to an unpredictable threat in men and women. Pain. 2011 Jul;152(7):1632–40.
1331.	Huber A, Lui F, Porro CA. Hypnotic susceptibility modulates brain activity related to experimental placebo analgesia. Pain. 2013 Sep;154(9):1509–18.
1332.	Huis in’t Veld MHA, Voerman GE, Hermens HJJ, Vollenbroek-Hutten MMR. The receptiveness toward remotely supported myofeedback treatment. Telemed J E Health. 2007 Jun;13(3):293–301.
1333.	Hussain N, Sprague S, Madden K, Hussain FN, Pindiprolu B, Bhandari M. A comparison of the types of screening tool administration methods used for the detection of intimate partner violence: a systematic review and meta-analysis. Trauma Violence Abuse. 2015 Jan;16(1):60–9.
1334.	Hwang SY, Zerwic JJ, Jeong MH. Impact of prodromal symptoms on prehospital delay in patients with first-time acute myocardial infarction in Korea. J Cardiovasc Nurs. 2011;26(3):194–201.
1335.	Hauser W, Bialas P, Welsch K, Wolfe F. Construct validity and clinical utility of current research criteria of DSM-5 somatic symptom disorder diagnosis in patients with fibromyalgia syndrome. J Psychosom Res. 2015 Jun;78(6):546–52.
1336.	Ibatov AD, Syrkin AL, Vein AM, Syrkina EA, Baevskii RM, Ibatova O V. [Autonomic regulation and emotional status in patients with ischemic heart disease having pain syndrome of various severity]. Klin Med (Mosk). 2003;81(12):36–40.
1337.	Icenhour A, Kattoor J, Benson S, Boekstegers A, Schlamann M, Merz CJ, et al. Neural circuitry underlying effects of context on human pain-related fear extinction in a renewal paradigm. Hum Brain Mapp. 2015 Aug;36(8):3179–93.
1338.	Iversen MD, Schwartz TA, von Heideken J, Callahan LF, Golightly YM, Goode A, et al. Sociodemographic and Clinical Correlates of Physical Therapy Utilization in Adults With Symptomatic Knee Osteoarthritis. Phys Ther. 2018 Aug;98(8):670–8.
1339.	Jacobs RJ, Collias BA, Rana AM, Wallace EM, Kane MN, Boesler DR. Identification of musculoskeletal disorders in medically underserved regions of South America and Vietnam. J Am Osteopath Assoc. 2015 Jan;115(1):12–22.
1340.	Jakupcak M, Luterek J, Hunt S, Conybeare D, McFall M. posttraumatic stress and its relationship to physical health functioning in a sample of Iraq and Afghanistan War veterans seeking postdeployment VA health care. J Nerv Ment Dis. 2008 May;196(5):425–8.
1341.	Jerath A, Ferguson ND, Steel A, Wijeysundera D, Macdonald J, Wasowicz M. The use of volatile anesthetic agents for long-term critical care sedation (VALTS): study protocol for a pilot randomized controlled trial. Trials. 2015 Dec;16:560.
1342.	Jerrard DA, Chasm RM. Patients leaving against medical advice (AMA) from the emergency department--disease prevalence and willingness to return. J Emerg Med. 2011 Oct;41(4):412–7.
1343.	Jokela J, Haapaniemi A, Makitie A, Saarinen R. Sialendoscopy under local anaesthesia. Acta Otolaryngol. 2017 Mar;137(3):310–4.
1344.	Jonassaint CR, Shah N, Jonassaint J, De Castro L. Usability and Feasibility of an mHealth Intervention for Monitoring and Managing Pain Symptoms in Sickle Cell Disease: The Sickle Cell Disease Mobile Application to Record Symptoms via Technology (SMART). Hemoglobin. 2015;39(3):162–8.
1345.	Juckenhofel S, Feisel C, Schmitt HJ, Biedler A. [TIVA with propofol-remifentanil or balanced anesthesia with sevoflurane-fentanyl in laparoscopic operations. Hemodynamics, awakening and adverse effects]. Anaesthesist. 1999 Nov;48(11):807–12.
1346.	Julu PO, McCarron MO, Hansen S, Job H, Jamal GA, Ballantyne JP. Complex regional pain syndrome with selective emotional sudomotor failure. Eur J Neurol. 2000 May;7(3):351–4.
1347.	Jung W, Luderitz B. [Intra-atrial defibrillation--limits and possibilities]. Z Kardiol. 1996;85 Suppl 6:75–81.
1348.	Kaczor AA, Targowska-Duda KM, Patel JZ, Laitinen T, Parkkari T, Adams Y, et al. Comparative molecular field analysis and molecular dynamics studies of alpha/beta hydrolase domain containing 6 (ABHD6) inhibitors. J Mol Model. 2015 Oct;21(10):250.
1349.	Kamiya Y, Timonen V, Kenny RA. The impact of childhood sexual abuse on the mental and physical health, and healthcare utilization of older adults. Int psychogeriatrics. 2016 Mar;28(3):415–22.
1350.	Kara H, Sahin N, Ulusan V, Aydogdu T. Magnesium infusion reduces perioperative pain. Eur J Anaesthesiol. 2002 Jan;19(1):52–6.
1351.	Karl C, Peiper D, Luhr HG. [Peridural morphine administration for postoperative analgesia on the general medical unit]. Zentralbl Gynakol. 1993;115(12):545–9.
1352.	Karmann AJ, Maihofner C, Lautenbacher S, Sperling W, Kornhuber J, Kunz M. The Role of Prefrontal Inhibition in Regulating Facial Expressions of Pain: A Repetitive Transcranial Magnetic Stimulation Study. J Pain. 2016 Mar;17(3):383–91.
1353.	Karos K, Meulders A, Vlaeyen JWS. Threatening social context facilitates pain-related fear learning. J Pain. 2015 Mar;16(3):214–25.
1354.	Kaski J-C, Crea F, Gersh BJ, Camici PG. Reappraisal of Ischemic Heart Disease. Circulation. 2018 Oct;138(14):1463–80.
1355.	Katz J. Psychophysiological contributions to phantom limbs. Can J Psychiatry. 1992 Jun;37(5):282–98.
1356.	Kemp AH, Gray MA, Silberstein RB, Armstrong SM, Nathan PJ. Augmentation of serotonin enhances pleasant and suppresses unpleasant cortical electrophysiological responses to visual emotional stimuli in humans. Neuroimage. 2004 Jul;22(3):1084–96.
1357.	Kenntner-Mabiala R, Gorges S, Alpers GW, Lehmann AC, Pauli P. Musically induced arousal affects pain perception in females but not in males: a psychophysiological examination. Biol Psychol. 2007 Apr;75(1):19–23.
1358.	Kenntner-Mabiala R, Pauli P. Affective modulation of brain potentials to painful and nonpainful stimuli. Psychophysiology. 2005 Sep;42(5):559–67.
1359.	Kerns RD, Haythornthwaite J, Rosenberg R, Southwick S, Giller EL, Jacob MC. The Pain Behavior Check List (PBCL): factor structure and psychometric properties. J Behav Med. 1991 Apr;14(2):155–67.
1360.	Kerr JR, Burke B, Petty R, Gough J, Fear D, Mattey DL, et al. Seven genomic subtypes of chronic fatigue syndrome/myalgic encephalomyelitis: a detailed analysis of gene networks and clinical phenotypes. J Clin Pathol. 2008 Jun;61(6):730–9.
1361.	Khan A, Phadke M, Lokhandwala YY, Nathani PJ. A Study of Prehospital Delay Patterns in Acute Myocardial Infarction in an Urban Tertiary Care Institute in Mumbai. J Assoc Physicians India. 2017 May;65(5):24–7.
1362.	Kim P, Yamashita T, Shen JJ, Park S-M, Chun S-Y, Kim SJ, et al. Dissociation between the growing opioid demands and drug policy directions among the U.S. older adults with degenerative joint diseases. Medicine (Baltimore). 2019 Jul;98(28):e16169.
1363.	Kindermans HPJ, Huijnen IPJ, Goossens MEJB, Roelofs J, Verbunt JA, Vlaeyen JWS. “Being” in pain: the role of self-discrepancies in the emotional experience and activity patterns of patients with chronic low back pain. Pain. 2011 Feb;152(2):403–9.
1364.	Kirchberger I, Amann U, Heier M, Thilo C, Peters A, Meisinger C. Factors Associated With Emergency Services Use by Patients With Recurrent Myocardial Infarction: From the Monitoring Trends and Determinants in Cardiovascular Disease/Cooperative Health Research in the Region of Augsburg Myocardial Infarction Registry. J Cardiovasc Nurs. 2017;32(4):409–18.
1365.	Koban L, Kusko D, Wager TD. Generalization of learned pain modulation depends on explicit learning. Acta Psychol (Amst). 2018 Mar;184:75–84.
1366.	Kobayashi T, Ikeda K. G protein-activated inwardly rectifying potassium channels as potential therapeutic targets. Curr Pharm Des. 2006;12(34):4513–23.
1367.	Koelsch S, Jancke L. Music and the heart. Eur Heart J. 2015 Nov;36(44):3043–9.
1368.	Koh LH, Hagger MS, Goh VHH, Hart WG, Gucciardi DF. Effects of a brief action and coping planning intervention on completion of preventive exercises prescribed by a physiotherapist among people with knee pain. J Sci Med Sport. 2017 Aug;20(8):723–8.
1369.	Koloski NA, Boyce PM, Talley NJ. Somatization an independent psychosocial risk factor for irritable bowel syndrome but not dyspepsia: a population-based study. Eur J Gastroenterol Hepatol. 2006 Oct;18(10):1101–9.
1370.	Koscielniak-Nielsen ZJ, Hesselbjerg L. Intra-arterial regional anaesthesia for hand surgery: a dose-finding study. Acta Anaesthesiol Scand. 1997 Feb;41(2):197–203.
1371.	Kothari MJ, Preston DC, Plotkin GM, Venkatesh S, Shefner JM, Logigian EL. Electromyography: do the diagnostic ends justify the means? Arch Phys Med Rehabil. 1995 Oct;76(10):947–9.
1372.	Kotkin H, Slabbert JC, Becker PJ, Carr L. Perceptions of complete dentures by prospective implant patients. Int J Prosthodont. 1998;11(3):240–5.
1373.	Krogstad AL, Elam M, Karlsson T, Wallin BG. Arteriovenous anastomoses and the thermoregulatory shift between cutaneous vasoconstrictor and vasodilator reflexes. J Auton Nerv Syst. 1995 Jun;53(2–3):215–22.
1374.	Kut E, Candia V, von Overbeck J, Pok J, Fink D, Folkers G. Pleasure-related analgesia activates opioid-insensitive circuits. J Neurosci. 2011 Mar;31(11):4148–53.
1375.	Labat J-J, Riant T, Delavierre D, Sibert L, Watier A, Rigaud J. [Global approach to chronic pelvic and perineal pain: from the concept of organ pain to that of dysfunction of visceral pain regulation systems]. Prog Urol. 2010 Nov;20(12):1027–34.
1376.	Labus JS, Naliboff BN, Fallon J, Berman SM, Suyenobu B, Bueller JA, et al. Sex differences in brain activity during aversive visceral stimulation and its expectation in patients with chronic abdominal pain: a network analysis. Neuroimage. 2008 Jul;41(3):1032–43.
1377.	Lai M, Loi V, Pisano MR, Del Zompo M. Therapy of migraine by modulating dopamine hypersensitivity: its effect on mood and pain. Int J Clin Pharmacol Res. 1997;17(2–3):101–3.
1378.	Lamm C, Porges EC, Cacioppo JT, Decety J. Perspective taking is associated with specific facial responses during empathy for pain. Brain Res. 2008 Aug;1227:153–61.
1379.	Latimer PR. Biofeedback and self-regulation in the treatment of diffuse esophageal spasm: a single-case study. Biofeedback Self Regul. 1981 Jun;6(2):181–9.
1380.	Law EF, Wan Tham S, Aaron R V, Dudeney J, Palermo TM. Hybrid Cognitive-Behavioral Therapy Intervention for Adolescents With Co-Occurring Migraine and Insomnia: A Single-Arm Pilot Trial. Headache. 2018 Jul;58(7):1060–73.
1381.	Lee HO. Typical and atypical clinical signs and symptoms of myocardial infarction and delayed seeking of professional care among blacks. Am J Crit Care. 1997 Jan;6(1):5–7.
1382.	Leichliter JS, Chandra A, Aral SO. Correlates of self-reported pelvic inflammatory disease treatment in sexually experienced reproductive-aged women in the United States, 1995 and 2006-2010. Sex Transm Dis. 2013 May;40(5):413–8.
1383.	Leknes S, Berna C, Lee MC, Snyder GD, Biele G, Tracey I. The importance of context: when relative relief renders pain pleasant. Pain. 2013 Mar;154(3):402–10.
1384.	Lev EL, Eller LS, Gejerman G, Lane P, Owen S V, White M, et al. Quality of life of men treated with brachytherapies for prostate cancer. Health Qual Life Outcomes. 2004 Jun;2:28.
1385.	Libo LM, Arnold GE. Does training to criterion influence improvement? A follow-up study of EMG and thermal biofeedback. J Behav Med. 1983 Dec;6(4):397–404.
1386.	Lin C-WC, Li Q, Williams CM, Maher CG, Day RO, Hancock MJ, et al. The economic burden of guideline-recommended first line care for acute low back pain. Eur spine J Off Publ Eur Spine Soc Eur Spinal Deform Soc Eur Sect Cerv Spine Res Soc. 2018 Jan;27(1):109–16.
1387.	Loo CC, Thomas E, Tan HM, Yeo SW, Sia TH. Sedation for the conduct of lumbar epidural anaesthesia: a study using subanaesthetic dose of ketamine in combination with midazolam. Ann Acad Med Singapore. 1997 Mar;26(2):200–4.
1388.	Lu Y, Anderson HD. Cannabinoid signaling in health and disease. Can J Physiol Pharmacol. 2017 Apr;95(4):311–27.
1389.	Mackey SC, Maeda F. Functional imaging and the neural systems of chronic pain. Neurosurg Clin N Am. 2004 Jul;15(3):269–88.
1390.	Maiers M, McKenzie E, Evans R, McKenzie M. Patient outcomes at a traditional Chinese medicine teaching clinic: a prospective data collection project. J Altern Complement Med. 2008 Nov;14(9):1083–8.
1391.	Maixner W, Fillingim R, Booker D, Sigurdsson A. Sensitivity of patients with painful temporomandibular disorders to experimentally evoked pain. Pain. 1995 Dec;63(3):341–51.
1392.	Malfliet A, Pas R, Brouns R, De Win J, Hatem SM, Meeus M, et al. Cerebral Blood Flow and Heart Rate Variability in Chronic Fatigue Syndrome: A Randomized Cross-Over Study. Pain Physician. 2018 Jan;21(1):E13–24.
1393.	Mano T, Iwase S, Toma S. Microneurography as a tool in clinical neurophysiology to investigate peripheral neural traffic in humans. Clin Neurophysiol. 2006 Nov;117(11):2357–84.
1394.	Mariauzouls C, Michel D, Schiftan Y. [Vibration-assisted music therapy reduces pain and promotes relaxation of para- and tetraplegic patients. A pilot study of psychiatric and physical effects of simultaneous acoustic and somatosensory music stimulation as pain management]. Rehabilitation (Stuttg). 1999 Nov;38(4):245–8.
1395.	Marin Cuartas M, Javadikasgari H, Pfannmueller B, Seeburger J, Gillinov AM, Suri RM, et al. Mitral valve repair: Robotic and other minimally invasive approaches. Prog Cardiovasc Dis. 2017 Nov;60(3):394–404.
1396.	Marshall AC, Gentsch A, Schroder L, Schutz-Bosbach S. Cardiac interoceptive learning is modulated by emotional valence perceived from facial expressions. Soc Cogn Affect Neurosci. 2018 Sep;13(7):677–86.
1397.	Martel MO, Wasan AD, Edwards RR. Sex differences in the stability of conditioned pain modulation (CPM) among patients with chronic pain. Pain Med. 2013 Nov;14(11):1757–68.
1398.	Masse-Alarie H, Beaulieu L-D, Preuss R, Schneider C. Influence of chronic low back pain and fear of movement on the activation of the transversely oriented abdominal muscles during forward bending. J Electromyogr Kinesiol. 2016 Apr;27:87–94.
1399.	Masterova E, Nevidimova T, Savochkina D, Nikitina V, Lobacheva O, Vetlugina T, et al. Role of olfactory reactions, nociception, and immunoendocrine shifts in addictive disorders. Am J Addict. 2017 Sep;26(6):640–8.
1400.	McLaughlin D, Adams J, Sibbritt D, Lui C-W. Sex differences in the use of complementary and alternative medicine in older men and women. Australas J Ageing. 2012 Jun;31(2):78–82.
1401.	McMurray J, McNeil H, Gordon A, Elliott J, Stolee P. Psychometric Testing of a Rehabilitative Care Patient Experience Instrument. Arch Phys Med Rehabil. 2018 Sep;99(9):1840–7.
1402.	McWilliams LA, Sarty G, Kowal J, Wilson KG. A Network Analysis of Depressive Symptoms in Individuals Seeking Treatment for Chronic Pain. Clin J Pain. 2017 Oct;33(10):899–904.
1403.	Mehta PK, Hermel M, Nelson MD, Cook-Wiens G, Martin EA, Alkhoder AA, et al. Mental stress peripheral vascular reactivity is elevated in women with coronary vascular dysfunction: Results from the NHLBI-sponsored Cardiac Autonomic Nervous System (CANS) study. Int J Cardiol. 2018 Jan;251:8–13.
1404.	Meller T, Stiehm F, Malinowski R, Thieme K. [Baroreflex sensitivity and chronic pain : Pathogenetic significance and clinical implications]. Schmerz. 2016 Oct;30(5):470–6.
1405.	Miglis MG, Schultz B, Muppidi S. Postural tachycardia in hypermobile Ehlers-Danlos syndrome: A distinct subtype? Auton Neurosci. 2017 Dec;208:146–9.
1406.	Minio-Paluello I, Baron-Cohen S, Avenanti A, Walsh V, Aglioti SM. Absence of embodied empathy during pain observation in Asperger syndrome. Biol Psychiatry. 2009 Jan;65(1):55–62.
1407.	Mittur A. Trazodone: properties and utility in multiple disorders. Expert Rev Clin Pharmacol. 2011 Mar;4(2):181–96.
1408.	Moeller J, Farmer J, Quinonez C. Patterns of analgesic use to relieve tooth pain among residents in British Columbia, Canada. PLoS One. 2017;12(5):e0176125.
1409.	Monaco A, Cattaneo R, Ortu E, Constantinescu MV, Pietropaoli D. Sensory trigeminal ULF-TENS stimulation reduces HRV response to experimentally induced arithmetic stress: A randomized clinical trial. Physiol Behav. 2017 May;173:209–15.
1410.	Morasco BJ, Yarborough BJ, Smith NX, Dobscha SK, Deyo RA, Perrin NA, et al. Higher Prescription Opioid Dose is Associated With Worse Patient-Reported Pain Outcomes and More Health Care Utilization. J Pain. 2017 Apr;18(4):437–45.
1411.	Moreno JL, Nabity PS, Kanzler KE, Bryan CJ, McGeary CA, McGeary DD. Negative Life Events (NLEs) Contributing to Psychological Distress, Pain, and Disability in a U.S. Military Sample. Mil Med. 2019 Jan;184(1–2):e148–55.
1412.	Morris JK, Cook DG, Walker M, Shaper AG. Non-consulters and high consulters in general practice: cardio-respiratory health and risk factors. J Public Health Med. 1992 Jun;14(2):131–7.
1413.	Moschen R, Fioretti A, Eibenstein A, Natalini E, Chiarella G, Viola P, et al. Validation of the Chronic Tinnitus Acceptance Questionnaire (CTAQ-I): the Italian version. Acta Otorhinolaryngol Ital. 2019 Apr;39(2):107–16.
1414.	Mourad G, Stromberg A, Johansson P, Jaarsma T. Depressive Symptoms, Cardiac Anxiety, and Fear of Body Sensations in Patients with Non-Cardiac Chest Pain, and Their Relation to Healthcare-Seeking Behavior: A Cross-Sectional Study. Patient. 2016 Feb;9(1):69–77.
1415.	Mun CJ, Karoly P, Okun MA, Kim H, Tennen H. Affect, work-goal schemas, and work-goal striving among adults with chronic pain: a multilevel structural equation analysis. J Behav Med. 2016 Apr;39(2):288–99.
1416.	Muller LE, Schulz A, Andermann M, Gabel A, Gescher DM, Spohn A, et al. Cortical Representation of Afferent Bodily Signals in Borderline Personality Disorder: Neural Correlates and Relationship to Emotional Dysregulation. JAMA psychiatry. 2015 Nov;72(11):1077–86.
1417.	Nahman-Averbuch H, Dayan L, Sprecher E, Hochberg U, Brill S, Yarnitsky D, et al. Sex differences in the relationships between parasympathetic activity and pain modulation. Physiol Behav. 2016 Feb;154:40–8.
1418.	Naugle KM, Ohlman T, Naugle KE, Riley ZA, Keith NR. Physical activity behavior predicts endogenous pain modulation in older adults. Pain. 2017 Mar;158(3):383–90.
1419.	Nayak R, Sudha P. Evaluation of three topical anaesthetic agents against pain: a clinical study. Indian J Dent Res. 2006;17(4):155–60.
1420.	Nazarewicz J, Verdejo-Garcia A, Giummarra MJ. Sympathetic pain? A role of poor parasympathetic nervous system engagement in vicarious pain states. Psychophysiology. 2015 Nov;52(11):1529–37.
1421.	Nederhand MJ, Hermens HJ, Ijzerman MJ, Groothuis KGM, Turk DC. The effect of fear of movement on muscle activation in posttraumatic neck pain disability. Clin J Pain. 2006;22(6):519–25.
1422.	Neff DF, Kinion ES, Cardina C. Nurse managed center: access to primary health care for urban Native Americans. J Community Health Nurs. 2007;24(1):19–30.
1423.	Neri E, Capannini G, Diciolla F, Carone E, Tripodi A, Tucci E, et al. Localized dissection and delayed rupture of the abdominal aorta after extracorporeal shock wave lithotripsy. J Vasc Surg. 2000 May;31(5):1052–5.
1424.	Nguyen LH, Tran BX, Hoang Le QN, Tran TT, Latkin CA. Quality of life profile of general Vietnamese population using EQ-5D-5L. Health Qual Life Outcomes. 2017 Oct;15(1):199.
1425.	Nielsen S, Bruno R, Lintzeris N, Fischer J, Carruthers S, Stoove M. Pharmaceutical opioid analgesic and heroin dependence: how do treatment-seeking clients differ in Australia? Drug Alcohol Rev. 2011 May;30(3):291–9.
1426.	Nisenzon AN, George SZ, Beneciuk JM, Wandner LD, Torres C, Robinson ME. The role of anger in psychosocial subgrouping for patients with low back pain. Clin J Pain. 2014 Jun;30(6):501–9.
1427.	Noseda R, Lee AJ, Nir R-R, Bernstein CA, Kainz VM, Bertisch SM, et al. Neural mechanism for hypothalamic-mediated autonomic responses to light during migraine. Proc Natl Acad Sci U S A. 2017 Jul;114(28):E5683–92.
1428.	Notterman DA. Sedation with intravenous midazolam in the pediatric intensive care unit. Clin Pediatr (Phila). 1997 Aug;36(8):449–54.
1429.	Nowak M, Rosenberger P, Felbinger TW, Gotz AE, Shernan SK, Unertl K, et al. [Perioperative echocardiography: basic principles]. Anaesthesist. 2006 Mar;55(3):337–61.
1430.	Obermeyer CM, Schulein M, Hajji N, Azelmat M. Menopause in Morocco: symptomatology and medical management. Maturitas. 2002 Feb;41(2):87–95.
1431.	Omran S, Al-Hassan M. Gender differences in signs and symptoms presentation and treatment of Jordanian myocardial infarction patients. Int J Nurs Pract. 2006 Aug;12(4):198–204.
1432.	Paananen M V, Taimela SP, Tammelin TH, Kantomaa MT, Ebeling HE, Taanila AM, et al. Factors related to seeking health care among adolescents with musculoskeletal pain. Pain. 2011 Apr;152(4):896–903.
1433.	Paes J, de Oliveira L, Pereira MG, David I, Souza GGL, Sobral AP, et al. The Perception of Aversiveness of Surgical Procedure Pictures Is Modulated by Personal/Occupational Relevance. PLoS One. 2016;11(8):e0160582.
1434.	Paine P, Worthen SF, Gregory LJ, Thompson DG, Aziz Q. Personality differences affect brainstem autonomic responses to visceral pain. Neurogastroenterol Motil. 2009 Nov;21(11):1155-e98.
1435.	Pauwels EKJ, Volterrani D, Mariani G, Kostkiewics M. Mozart, music and medicine. Med Princ Pract. 2014;23(5):403–12.
1436.	Perczel K, Gal J. [Hypnotherapy of atopic dermatitis in an adult. Case report]. Orv Hetil. 2016 Jan;157(3):111–5.
1437.	Peters-Lawrence MH, Bell MC, Hsu LL, Osunkwo I, Seaman P, Blackwood M, et al. Clinical trial implementation and recruitment: lessons learned from the early closure of a randomized clinical trial. Contemp Clin Trials. 2012 Mar;33(2):291–7.
1438.	Picano E, Pingitore A, Conti U, Kozakova M, Boem A, Cabani E, et al. Enhanced sensitivity for detection of coronary artery disease by addition of atropine to dipyridamole echocardiography. Eur Heart J. 1993 Sep;14(9):1216–22.
1439.	Pickar JG. Neurophysiological effects of spinal manipulation. Spine J. 2002;2(5):357–71.
1440.	Pierce MA, Hess EP, Kline JA, Shah ND, Breslin M, Branda ME, et al. The Chest Pain Choice trial: a pilot randomized trial of a decision aid for patients with chest pain in the emergency department. Trials. 2010 May;11:57.
1441.	Pitt M. Update in electromyography. Curr Opin Pediatr. 2013 Dec;25(6):676–81.
1442.	Pitt M. Paediatric electromyography in the modern world: a personal view. Dev Med Child Neurol. 2011 Feb;53(2):120–4.
1443.	Poon LC, Shennan A, Hyett JA, Kapur A, Hadar E, Divakar H, et al. The International Federation of Gynecology and Obstetrics (FIGO) initiative on pre-eclampsia: A pragmatic guide for first-trimester screening and prevention. Int J Gynaecol Obstet. 2019 May;145 Suppl:1–33.
1444.	Porro CA, Cettolo V, Francescato MP, Baraldi P. Functional activity mapping of the mesial hemispheric wall during anticipation of pain. Neuroimage. 2003 Aug;19(4):1738–47.
1445.	Primosch RE, Rolland-Asensi G. Comparison of topical EMLA 5% oral adhesive to benzocaine 20% on the pain experienced during palatal anesthetic infiltration in children. Pediatr Dent. 2001;23(1):11–4.
1446.	Pugh GC, Drummond GB. A dose-response study with nalbuphine hydrochloride for pain in patients after upper abdominal surgery. Br J Anaesth. 1987 Nov;59(11):1356–63.
1447.	Purdy J. Chronic physical illness: a psychophysiological approach for chronic physical illness. Yale J Biol Med. 2013 Mar;86(1):15–28.
1448.	Pury CLS, McCubbin JA, Helfer SG, Galloway C, McMullen LJ. Elevated resting blood pressure and dampened emotional response. Psychosom Med. 2004;66(4):583–7.
1449.	Qiao-Tasserit E, Corradi-Dell’Acqua C, Vuilleumier P. The good, the bad, and the suffering. Transient emotional episodes modulate the neural circuits of pain and empathy. Neuropsychologia. 2018 Jul;116(Pt A):99–116.
1450.	Randall CL, McNeil DW, Shaffer JR, Crout RJ, Weyant RJ, Marazita ML. Fear of Pain Mediates the Association between MC1R Genotype and Dental Fear. J Dent Res. 2016 Sep;95(10):1132–7.
1451.	Rapati D, Capucci R, Berti M, Danelli G, Torri G, Alfieri O. [Spinal cord stimulation and quality of life in patients with refractory angina]. Minerva Anestesiol. 2001 Nov;67(11):803–10.
1452.	Reicherts P, Gerdes ABM, Pauli P, Wieser MJ. On the mutual effects of pain and emotion: facial pain expressions enhance pain perception and vice versa are perceived as more arousing when feeling pain. Pain. 2013 Jun;154(6):793–800.
1453.	Reis DJ, Ruggiero DA, Morrison SF. The C1 area of the rostral ventrolateral medulla oblongata. A critical brainstem region for control of resting and reflex integration of arterial pressure. Am J Hypertens. 1989 Dec;2(12 Pt 2):363S-374S.
1454.	Reser D, Holubec T, Scherman J, Yilmaz M, Guidotti A, Maisano F. Upper ministernotomy. Multimed Man Cardiothorac Surg MMCTS. 2015;2015.
1455.	Reser D, Holubec T, Yilmaz M, Guidotti A, Maisano F. Right lateral mini-thoracotomy for mitral valve surgery. Multimed Man Cardiothorac Surg MMCTS. 2015;2015.
1456.	Reser D, Holubec T, Caliskan E, Guidotti A, Maisano F. Left anterior small thoracotomy for minimally invasive coronary artery bypass grafting. Multimed Man Cardiothorac Surg MMCTS. 2015;2015.
1457.	Reyes Del Paso GA, Pulgar A, Duschek S, Garrido S. Cognitive impairment in fibromyalgia syndrome: the impact of cardiovascular regulation, pain, emotional disorders and medication. Eur J Pain. 2012 Mar;16(3):421–9.
1458.	Rhudy JL, Meagher MW. Individual differences in the emotional reaction to shock determine whether hypoalgesia is observed. Pain Med. 2003 Sep;4(3):244–56.
1459.	Richter JE, Obrecht WF, Bradley LA, Young LD, Anderson KO. Psychological comparison of patients with nutcracker esophagus and irritable bowel syndrome. Dig Dis Sci. 1986 Feb;31(2):131–8.
1460.	Ring HC, Theut Riis P, Miller IM, Saunte DM, Jemec GB. Self-reported pain management in hidradenitis suppurativa. Vol. 174, The British journal of dermatology. England; 2016. p. 909–11.
1461.	Rist C, Johnson TR, Becker CR, Reiser MF, Nikolaou K. New applications for noninvasive cardiac imaging: dual-source computed tomography. Eur Radiol. 2007 Dec;17 Suppl 6:F16-25.
1462.	Ritsner M, Ponizovsky A, Kurs R, Modai I. Somatization in an immigrant population in Israel: a community survey of prevalence, risk factors, and help-seeking behavior. Am J Psychiatry. 2000 Mar;157(3):385–92.
1463.	Robb KA, Lo SH, Power E, Kralj-Hans I, Edwards R, Vance M, et al. Patient-reported outcomes following flexible sigmoidoscopy screening for colorectal cancer in a demonstration screening programme in the UK. J Med Screen. 2012 Dec;19(4):171–6.
1464.	Robinson KT, Bergeron CD, Mingo CA, Meng L, Ahn S, Towne SDJ, et al. Factors Associated With Pain Frequency Among Adults With Chronic Conditions. J Pain Symptom Manage. 2017 Nov;54(5):619–27.
1465.	Rodrigues P, Correa L, Ribeiro M, Silva B, Reis F, Nogueira L. Patients with Impaired Descending Nociceptive Inhibitory System Present Altered Cardiac Vagal Control at Rest. Pain Physician. 2018 Jul;21(4):E409–18.
1466.	Roger VL, Killian JM, Weston SA, Jaffe AS, Kors J, Santrach PJ, et al. Redefinition of myocardial infarction: prospective evaluation in the community. Circulation. 2006 Aug;114(8):790–7.
1467.	Rosow CE. The clinical usefulness of agonist-antagonist analgesics in acute pain. Drug Alcohol Depend. 1987 Dec;20(4):329–37.
1468.	Rowell LN, Mechlin B, Ji E, Addamo M, Girdler SS. Asians differ from non-Hispanic Whites in experimental pain sensitivity. Eur J Pain. 2011 Aug;15(7):764–71.
1469.	Rubio A, Van Oudenhove L, Pellissier S, Ly HG, Dupont P, Lafaye de Micheaux H, et al. Uncertainty in anticipation of uncomfortable rectal distension is modulated by the autonomic nervous system--a fMRI study in healthy volunteers. Neuroimage. 2015 Feb;107:10–22.
1470.	Ruscheweyh R, Albers C, Kreusch A, Sommer J, Marziniak M. The effect of catastrophizing self-statements on pain perception and the nociceptive flexor reflex (RIII reflex). Clin J Pain. 2013 Aug;29(8):725–32.
1471.	Rutledge T, Kenkre TS, Bittner V, Krantz DS, Thompson D V, Linke SE, et al. Anxiety associations with cardiac symptoms, angiographic disease severity, and healthcare utilization: the NHLBI-sponsored Women’s Ischemia Syndrome Evaluation. Int J Cardiol. 2013 Oct;168(3):2335–40.
1472.	Rutgen M, Seidel E-M, Riecansky I, Lamm C. Reduction of empathy for pain by placebo analgesia suggests functional equivalence of empathy and first-hand emotion experience. J Neurosci. 2015 Jun;35(23):8938–47.
1473.	Saadi A, Himmelstein DU, Woolhandler S, Mejia NI. Racial disparities in neurologic health care access and utilization in the United States. Neurology. 2017 Jun;88(24):2268–75.
1474.	Sabiston CM, Wrosch C, Fong AJ, Brunet J, Gaudreau P, O’Loughlin J, et al. Life after breast cancer: moving on, sitting down or standing still? A prospective study of Canadian breast cancer survivors. BMJ Open. 2018 Jul;8(7):e021770.
1475.	Sacchetti B, Scelfo B, Strata P. Cerebellum and emotional behavior. Neuroscience. 2009 Sep;162(3):756–62.
1476.	Saracino RM, Jutagir DR, Cunningham A, Foran-Tuller KA, Driscoll MA, Sledge WH, et al. Psychiatric Comorbidity, Health-Related Quality of Life, and Mental Health Service Utilization Among Patients Awaiting Liver Transplant. J Pain Symptom Manage. 2018 Jul;56(1):44–52.
1477.	Sari I, Acar Z, Ozer O, Erer B, Tekbas E, Ucer E, et al. Factors associated with prolonged prehospital delay in patients with acute myocardial infarction. Turk Kardiyol Dern Ars. 2008 Apr;36(3):156–62.
1478.	Sarzi-Puttini P, Atzeni F, Diana A, Doria A, Furlan R. Increased neural sympathetic activation in fibromyalgia syndrome. Ann N Y Acad Sci. 2006 Jun;1069:109–17.
1479.	Sautier L, Mehnert A, Hocker A, Schilling G. Participation in patient support groups among cancer survivors: do psychosocial and medical factors have an impact? Eur J Cancer Care (Engl). 2014 Jan;23(1):140–8.
1480.	Sanudo B, Carrasco L, de Hoyo M, Figueroa A, Saxton JM. Vagal modulation and symptomatology following a 6-month aerobic exercise program for women with fibromyalgia. Clin Exp Rheumatol. 2015;33(1 Suppl 88):S41-5.
1481.	Scarinci IC, McDonald-Haile J, Bradley LA, Richter JE. Altered pain perception and psychosocial features among women with gastrointestinal disorders and history of abuse: a preliminary model. Am J Med. 1994 Aug;97(2):108–18.
1482.	Schestatsky P, Callejas MA, Valls-Sole J. Abnormal modulation of electrodermal activity by thermoalgesic stimuli in patients with primary palmar hyperhidrosis. J Neurol Neurosurg Psychiatry. 2011 Jan;82(1):92–6.
1483.	Schuermans V, Dom J, Dony J, Scheijgrond H, Brugmans J. Multinational evaluation of etomidate for anesthesia induction. Conclusions and consequences. Anaesthesist. 1978 Feb;27(2):52–9.
1484.	Schwartz SA. Meditation: the controlled psychophysical self-regulation process that works. Explore (NY). 2011;7(6):348–53.
1485.	Scioli-Salter ER, Forman DE, Otis JD, Gregor K, Valovski I, Rasmusson AM. The shared neuroanatomy and neurobiology of comorbid chronic pain and PTSD: therapeutic implications. Clin J Pain. 2015 Apr;31(4):363–74.
1486.	Scott KM, Kokaua J, Baxter J. Does having a chronic physical condition affect the likelihood of treatment seeking for a mental health problem and does this vary by ethnicity? Int J Psychiatry Med. 2011;42(4):421–36.
1487.	Selby K, Cornuz J, Cohidon C, Gaspoz J-M, Senn N. How do Swiss general practitioners agree with and report adhering to a top-five list of unnecessary tests and treatments? Results of a cross-sectional survey. Eur J Gen Pract. 2018 Dec;24(1):32–8.
1488.	Sharma S, Breckons M, Bronnimann Lambelet B, Chung J-W, List T, Lobbezoo F, et al. Challenges in the clinical implementation of a biopsychosocial model for assessment and management of orofacial pain. J Oral Rehabil. 2020 Jan;47(1):87–100.
1489.	Sharvit G, Vuilleumier P, Delplanque S, Corradi-Dell’Acqua C. Cross-modal and modality-specific expectancy effects between pain and disgust. Sci Rep. 2015 Dec;5:17487.
1490.	Shenal B V, Harrison DW. Dynamic lateralization: hostility, cardiovascular regulation, and tachistoscopic recognition. Int J Neurosci. 2004 Mar;114(3):335–48.
1491.	Sherman RA, Arena JG, Sherman CJ, Ernst JL. The mystery of phantom pain: growing evidence for psychophysiological mechanisms. Biofeedback Self Regul. 1989 Dec;14(4):267–80.
1492.	Sheta SA, Al-Sarheed MA, Abdelhalim AA. Intranasal dexmedetomidine vs midazolam for premedication in children undergoing complete dental rehabilitation: a double-blinded randomized controlled trial. Paediatr Anaesth. 2014 Feb;24(2):181–9.
1493.	Shimada A, Baad-Hansen L, Svensson P. Effect of experimental jaw muscle pain on dynamic bite force during mastication. Arch Oral Biol. 2015 Feb;60(2):256–66.
1494.	Silvestrini N. On the implicit influence of pain cues on cognitive effort: Evidence from cardiovascular reactivity. Biol Psychol. 2018 Feb;132:45–54.
1495.	Skillgate E, Vingard E, Josephson M, Theorell T, Alfredsson L. Life events and the risk of low back and neck/shoulder pain of the kind people are seeking care for: results from the MUSIC-Norrtalje case-control study. J Epidemiol Community Health. 2007 Apr;61(4):356–61.
1496.	Slack D, Nelson L, Patterson D, Burns S, Hakimi K, Robinson L. The feasibility of hypnotic analgesia in ameliorating pain and anxiety among adults undergoing needle electromyography. Am J Phys Med Rehabil. 2009 Jan;88(1):21–9.
1497.	Slavich GM, Sacher J. Stress, sex hormones, inflammation, and major depressive disorder: Extending Social Signal Transduction Theory of Depression to account for sex differences in mood disorders. Psychopharmacology (Berl). 2019 Oct;236(10):3063–79.
1498.	Smith AD, Jull GA, Schneider GM, Frizzell B, Hooper RA, Sterling MM. Low Pain Catastrophization and Disability Predict Successful Outcome to Radiofrequency Neurotomy in Individuals with Chronic Whiplash. Pain Pract. 2016 Mar;16(3):311–9.
1499.	Smith KE, Porges EC, Norman GJ, Connelly JJ, Decety J. Oxytocin receptor gene variation predicts empathic concern and autonomic arousal while perceiving harm to others. Soc Neurosci. 2014 Feb;9(1):1–9.
1500.	Smith PN, Cukrowicz KC, Poindexter EK, Hobson V, Cohen LM. The acquired capability for suicide: a comparison of suicide attempters, suicide ideators, and non-suicidal controls. Depress Anxiety. 2010 Sep;27(9):871–7.
1501.	Smith TO, Kemp A, Twigg MJ. Medication taking in people with hip and knee osteoarthritis: An analysis of the English Longitudinal Study of Ageing. Musculoskeletal Care. 2018 Dec;16(4):450–7.
1502.	Solberg Nes L, Carlson CR, Crofford LJ, de Leeuw R, Segerstrom SC. Self-regulatory deficits in fibromyalgia and temporomandibular disorders. Pain. 2010 Oct;151(1):37–44.
1503.	Songne B, Jean F, Foulatier O, Khalil H, Scotte M. [Non operative treatment for perforated peptic ulcer: results of a prospective study]. Ann Chir. 2004 Dec;129(10):578–82.
1504.	Stewart WC, Adams MP, Stewart JA, Nelson LA. Review of clinical medicine and religious practice. J Relig Health. 2013 Mar;52(1):91–106.
1505.	Stickland A, Clayton E, Sankey R, Hill CM. A qualitative study of sleep quality in children and their resident parents when in hospital. Arch Dis Child. 2016 Jun;101(6):546–51.
1506.	Stokes J, Evans CJ, Pompilus F, Shields AL, Summers KH. Development of a questionnaire to assess the impact of chronic low back pain for use in regulated clinical trials. Patient. 2013;6(4):291–305.
1507.	Storm H. Changes in skin conductance as a tool to monitor nociceptive stimulation and pain. Curr Opin Anaesthesiol. 2008 Dec;21(6):796–804.
1508.	Strand V, Fiorentino D, Hu C, Day RM, Stevens RM, Papp KA. Improvements in patient-reported outcomes with apremilast, an oral phosphodiesterase 4 inhibitor, in the treatment of moderate to severe psoriasis: results from a phase IIb randomized, controlled study. Health Qual Life Outcomes. 2013 May;11:82.
1509.	Stubbig K, Bohrer H, Bauer H, Jurs G. [Optimized analgesic sedation techniques for ESWL]. Anasthesiol Intensivmed Notfallmed Schmerzther. 1991 Oct;26(6):306–10.
1510.	Subramanian HH, Holstege G. The midbrain periaqueductal gray changes the eupneic respiratory rhythm into a breathing pattern necessary for survival of the individual and of the species. Prog Brain Res. 2014;212:351–84.
1511.	Sughondhabirom A, Jain D, Gueorguieva R, Coric V, Berman R, Lynch WJ, et al. A paradigm to investigate the self-regulation of cocaine administration in humans. Psychopharmacology (Berl). 2005 Jul;180(3):436–46.
1512.	Sumner JA, Kronish IM, Pietrzak RH, Shimbo D, Shaffer JA, Parsons FE, et al. Dimensional structure and correlates of posttraumatic stress symptoms following suspected acute coronary syndrome. J Affect Disord. 2015 Nov;186:178–85.
1513.	Szczepanska-Sadowska E, Zera T, Sosnowski P, Cudnoch-Jedrzejewska A, Puszko A, Misicka A. Vasopressin and Related Peptides; Potential Value in Diagnosis, Prognosis and Treatment of Clinical Disorders. Curr Drug Metab. 2017;18(4):306–45.
1514.	Sondergaard J, Christensen HN, Ibsen R, Jarbol DE, Kjellberg J. Healthcare resource use and costs of opioid-induced constipation among non-cancer and cancer patients on opioid therapy: A nationwide register-based cohort study in Denmark. Scand J pain. 2017 Apr;15:83–90.
1515.	Talley NJ, Boyce P, Jones M. Dyspepsia and health care seeking in a community: How important are psychological factors? Dig Dis Sci. 1998 May;43(5):1016–22.
1516.	Talley NJ, Boyce PM, Jones M. Predictors of health care seeking for irritable bowel syndrome: a population based study. Gut. 1997 Sep;41(3):394–8.
1517.	Talley NJ, Zinsmeister AR, Schleck CD, Melton LJ 3rd. Dyspepsia and dyspepsia subgroups: a population-based study. Gastroenterology. 1992 Apr;102(4 Pt 1):1259–68.
1518.	Talley NJ, Zinsmeister AR, Van Dyke C, Melton LJ 3rd. Epidemiology of colonic symptoms and the irritable bowel syndrome. Gastroenterology. 1991 Oct;101(4):927–34.
1519.	Taylor VA, Roy M, Chang L, Gill L-N, Mueller C, Rainville P. Reduced Fear-Conditioned Pain Modulation in Experienced Meditators: A Preliminary Study. Psychosom Med. 2018;80(9):799–806.
1520.	Teoh LSG, Eyles JP, Makovey J, Williams M, Kwoh CK, Hunter DJ. Observational study of the impact of an individualized multidisciplinary chronic care program for hip and knee osteoarthritis treatment on willingness for surgery. Int J Rheum Dis. 2017 Oct;20(10):1383–92.
1521.	Thomas E, Boardman HF, Ogden H, Millson DS, Croft PR. Advice and care for headaches: who seeks it, who gives it? Cephalalgia. 2004 Sep;24(9):740–52.
1522.	Thorniley A, Moyes DG, Pike RF, Acafrao E. Comparison of nalbuphine and pethidine for the relief of pain after caesarean section. S Afr Med J. 1986 May;69(11):682–3.
1523.	Tibi Cohen L, Reiner Noy K, Shmulevich A, Arbel O. [SEEDS OF MINDFULNESS IN THE DESERT: PRELIMINARY RESULTS FROM A CLINICAL TRIAL IN THE MINDFULNESS CLINIC MENTAL HEALTH CENTER, BEER SHEVA]. Harefuah. 2016 Dec;155(12):745–8.
1524.	Tolksdorf W, Bremer H, Tokic B. [Postoperative, opiate-induced respiratory depression is not dependent on arousal]. Anasth Intensivther Notfallmed. 1989 Apr;24(2):94–9.
1525.	Tousignant-Laflamme Y, Marchand S. Sex differences in cardiac and autonomic response to clinical and experimental pain in LBP patients. Eur J Pain. 2006 Oct;10(7):603–14.
1526.	Trappe H-J. [Music and health--what kind of music is helpful for whom? What music not?]. Dtsch Med Wochenschr. 2009 Dec;134(51–52):2601–6.
1527.	Tsao JCI, Seidman LC, Evans S, Lung KC, Zeltzer LK, Naliboff BD. Conditioned pain modulation in children and adolescents: effects of sex and age. J Pain. 2013 Jun;14(6):558–67.
1528.	Tung W-C, Lu M, Granner M, Sohn J. Assessing perceived benefits/barriers and self-efficacy for cervical cancer screening among Korean American women. Health Care Women Int. 2017 Sep;38(9):945–55.
1529.	Turkiewicz A, Gerhardsson de Verdier M, Engstrom G, Nilsson PM, Mellstrom C, Lohmander LS, et al. Prevalence of knee pain and knee OA in southern Sweden and the proportion that seeks medical care. Rheumatology (Oxford). 2015 May;54(5):827–35.
1530.	Uebelacker LA, Weisberg RB, Haggarty R, Miller IW. Adapted behavior therapy for persistently depressed primary care patients: an open trial. Behav Modif. 2009 May;33(3):374–95.
1531.	Valverde O, Karsak M, Zimmer A. Analysis of the endocannabinoid system by using CB1 cannabinoid receptor knockout mice. Handb Exp Pharmacol. 2005;(168):117–45.
1532.	van den Hoorn W, Hodges PW, van Dieen JH, Hug F. Effect of acute noxious stimulation to the leg or back on muscle synergies during walking. J Neurophysiol. 2015 Jan;113(1):244–54.
1533.	Van Den Houte M, Van Oudenhove L, Bogaerts K, Van Diest I, Van den Bergh O. Endogenous Pain Modulation: Association with Resting Heart Rate Variability and Negative Affectivity. Pain Med. 2018 Aug;19(8):1587–96.
1534.	Van Diest I, Janssens T, Bogaerts K, Fannes S, Davenport PW, Van Den Bergh O. Affective modulation of inspiratory motor drive. Psychophysiology. 2009 Jan;46(1):12–6.
1535.	van Hell HH, Bossong MG, Jager G, Kahn RS, Ramsey NF. Methods of the pharmacological imaging of the cannabinoid system (PhICS) study: towards understanding the role of the brain endocannabinoid system in human cognition. Int J Methods Psychiatr Res. 2011 Mar;20(1):10–27.
1536.	van Overeem Hansen G. EMG-controlled functional electrical stimulation of the paretic hand. Scand J Rehabil Med. 1979;11(4):189–93.
1537.	Varanini M, Balocchi R, Carli G, Paoletti G, Santarcangelo EL. HYPNOTIZABILITY AND PAIN MODULATION: A Body-Mind Perspective. Int J Clin Exp Hypn. 2018;66(3):265–81.
1538.	Vervoort T, Caes L, Trost Z, Sullivan M, Vangronsveld K, Goubert L. Social modulation of facial pain display in high-catastrophizing children: an observational study in schoolchildren and their parents. Pain. 2011 Jul;152(7):1591–9.
1539.	Vlastelica M. Emotional stress as a trigger in sudden cardiac death. Psychiatr Danub. 2008 Sep;20(3):411–4.
1540.	von Leupoldt A, Hartle-Bremerich B, Dahme B. Application of video glasses for sustained affective picture presentations: a comparison with video projector presentations. Behav Res Methods. 2005 Nov;37(4):602–7.
1541.	Vowles KE, Witkiewitz K, Sowden G, Ashworth J. Acceptance and commitment therapy for chronic pain: evidence of mediation and clinically significant change following an abbreviated interdisciplinary program of rehabilitation. J Pain. 2014 Jan;15(1):101–13.
1542.	Waller A, Williams A, Groff SL, Bultz BD, Carlson LE. Screening for distress, the sixth vital sign: examining self-referral in people with cancer over a one-year period. Psychooncology. 2013 Feb;22(2):388–95.
1543.	Warbrick T, Sheffield D, Nouwen A. Effects of pain-related anxiety on components of the pain event-related potential. Psychophysiology. 2006 Sep;43(5):481–5.
1544.	Weiss B, Widemann BC, Wolters P, Dombi E, Vinks AA, Cantor A, et al. Sirolimus for non-progressive NF1-associated plexiform neurofibromas: an NF clinical trials consortium phase II study. Pediatr Blood Cancer. 2014 Jun;61(6):982–6.
1545.	Wentworth LJ, Briese LJ, Timimi FK, Sanvick CL, Bartel DC, Cutshall SM, et al. Massage therapy reduces tension, anxiety, and pain in patients awaiting invasive cardiovascular procedures. Prog Cardiovasc Nurs. 2009 Dec;24(4):155–61.
1546.	Whayne TF, Saha SP, Quevedo K, Mukherjee D. Optimal medical therapy for coronary artery disease in 2011 - perspectives from the STICH Trial. Cardiovasc Hematol Agents Med Chem. 2011 Oct;9(4):269–76.
1547.	Willer JC, Albe-Fessard D. Electrophysiological evidence for a release of endogenous opiates in stress-induced’analgesia’ in man. Brain Res. 1980 Oct;198(2):419–26.
1548.	Williams AE, Rhudy JL. Supraspinal modulation of trigeminal nociception and pain. Headache. 2009 May;49(5):704–20.
1549.	Windmill IM, Martinez SA, Shields CB, Paloheimo M. Magnetically evoked facial nerve potential. Otolaryngol Head Neck Surg. 1989 Apr;100(4):345–7.
1550.	Yang G, Baad-Hansen L, Wang K, Xie Q-F, Svensson P. Effect of negative emotions evoked by light, noise and taste on trigeminal thermal sensitivity. J Headache Pain. 2014 Nov;15:71.
1551.	Yoo S-S, Teh E-K, Blinder RA, Jolesz FA. Modulation of cerebellar activities by acupuncture stimulation: evidence from fMRI study. Neuroimage. 2004 Jun;22(2):932–40.
1552.	Yu L, McCracken LM. Model and Processes of Acceptance and Commitment Therapy (ACT) for Chronic Pain Including a Closer Look at the Self. Curr Pain Headache Rep. 2016 Feb;20(2):12.
1553.	Yoruk G, Aksoz K, Unsal B, Buyrac Z, Buran T, Yazicioglu N, et al. Colonoscopy without sedation. Turk J Gastroenterol. 2003 Mar;14(1):59–63.
1554.	Zaichkowsky LD, Fuchs CZ. Biofeedback applications in exercise and athletic performance. Exerc Sport Sci Rev. 1988;16:381–421.
1555.	Zautra AJ, Fasman R, Reich JW, Harakas P, Johnson LM, Olmsted ME, et al. Fibromyalgia: evidence for deficits in positive affect regulation. Psychosom Med. 2005;67(1):147–55.
1556.	Zoorob D, Higgins M, Swan K, Cummings J, Dominguez S, Carey E. Barriers to Pelvic Floor Physical Therapy Regarding Treatment of High-Tone Pelvic Floor Dysfunction. Female Pelvic Med Reconstr Surg. 2017;23(6):444–8.
1557.	Kohl A, Rief W, Glombiewski JA. Do fibromyalgia patients benefit from cognitive restructuring and acceptance? An experimental study. J Behav Ther Exp Psychiatry [Internet]. 2014;45(4):467–74. Available from: http://dx.doi.org/10.1016/j.jbtep.2014.06.006
1558.	Fallon N, Li X, Chiu Y, Nurmikko T, Stancak A. Altered cortical processing of observed pain in patients with fibromyalgia syndrome. J Pain. 2015 Aug;16(8):717–26.
1559.	Ploghaus A, Narain C, Beckmann CF, Clare S, Bantick S, Wise R, et al. Exacerbation of pain by anxiety is associated with activity in a hippocampal network. J Neurosci. 2001 Dec;21(24):9896–903.
1560.	Ballantyne B. Medical management of the traumatic consequences of civil unrest incidents: causation, clinical approaches, needs and advanced planning criteria. Toxicol Rev. 2006;25(3):155–97.
1561.	Badour CL, Feldner MT. Trauma-related reactivity and regulation of emotion: associations with posttraumatic stress symptoms. J Behav Ther Exp Psychiatry. 2013 Mar;44(1):69–76.
1562.	Burns JW, Gerhart JI, Bruehl S, Peterson KM, Smith DA, Porter LS, et al. Anger arousal and behavioral anger regulation in everyday life among patients with chronic low back pain: Relationships to patient pain and function. Heal Psychol [Internet]. 2015 May;34(5):547–55. Available from: http://search.ebscohost.com/login.aspx?direct=true&db=pdh&AN=2014-32947-001&lang=es&site=ehost-live
1563.	Scheib JS. Diagnosis and rehabilitation of the shoulder impingement syndrome in the overhand and throwing athlete. Rheum Dis Clin North Am. 1990 Nov;16(4):971–88.
1564.	Sloan DM. Emotion regulation in action: emotional reactivity in experiential avoidance. Behav Res Ther. 2004 Nov;42(11):1257–70.
1565.	Burns JW, Kubilus A, Bruehl S. Emotion induction moderates effects of anger management style on acute pain sensitivity. Pain. 2003 Nov;106(1–2):109–18.
1566.	Jensen KB, Kosek E, Wicksell R, Kemani M, Olsson G, Merle J V, et al. Cognitive Behavioral Therapy increases pain-evoked activation of the prefrontal cortex in patients with fibromyalgia. Pain. 2012 Jul;153(7):1495–503.
1567.	Preis MA, Schmidt-Samoa C, Dechent P, Kroener-Herwig B. The effects of prior pain experience on neural correlates of empathy for pain: An fMRI study. Pain. 2013 Mar;154(3):411–8.
1568.	Claassen-van Dessel N, van der Wouden JC, Dekker J, Rosmalen JGM, van der Horst HE. The cross-sectional relation between medically unexplained physical symptoms (MUPS) and the Cortisol Awakening Response. J Psychosom Res. 2017 Aug;99:130–6.
1569.	Gavi M, Vassalo D V, Amaral FT, Macedo DCF, Gava PL, Dantas EM, et al. Strengthening Exercises Improve Symptoms and Quality of Life but Do Not Change Autonomic Modulation in Fibromyalgia: A Randomized Clinical Trial. PLoS One. 2014;9(3).
1570.	Singh RB, Kartik C, Otsuka K, Pella D, Pella J. Brain-heart connection and the risk of heart attack. Biomed Pharmacother. 2003/03/26. 2002;56 Suppl 2:257s-265s.
1571.	Burns JW, Quartana PJ, Bruehl S. Anger inhibition and pain: conceptualizations, evidence and new directions. J Behav Med. 2008 Jun;31(3):259–79.
1572.	Li X, Meng X, Li H, Yang J, Yuan J. The impact of mood on empathy for pain: Evidence from an EEG study. Psychophysiology. 2017 Sep;54(9):1311–22.
1573.	Avenanti A, Minio-Paluello I, Sforza A, Aglioti SM. Freezing or escaping? Opposite modulations of empathic reactivity to the pain of others. Cortex. 2009 Oct;45(9):1072–7.
1574.	Koban L, Wager TD. Beyond conformity: Social influences on pain reports and physiology. Emotion [Internet]. 2016 Feb;16(1):24–32. Available from: http://10.0.4.13/emo0000087.supp (Supplemental)
1575.	Labus JS, Hubbard CS, Bueller J, Ebrat B, Tillisch K, Chen M, et al. Impaired emotional learning and involvement of the corticotropin-releasing factor signaling system in patients with irritable bowel syndrome. Gastroenterology. 2013 Dec;145(6):1253.
1576.	Edebol-Carlman H, Schrooten M, Ljotsson B, Boersma K, Linton S, Brummer RJ. Cognitive behavioral therapy for irritable bowel syndrome: the effects on state and trait anxiety and the autonomic nervous system during induced rectal distensions - An uncontrolled trial. Scand J pain. 2018 Jan;18(1):81–91.
1577.	Scott W, Milioto M, Trost Z, Sullivan MJL. The relationship between perceived injustice and the working alliance: a cross-sectional study of patients with persistent pain attending multidisciplinary rehabilitation. Disabil Rehabil. 2016 Dec;38(24):2365–73.
1578.	Marki G, Bokor A, Rigo J, Rigo A. Physical pain and emotion regulation as the main predictive factors of health-related quality of life in women living with endometriosis. Hum Reprod. 2017 Jul;32(7):1432–8.
1579.	Cochen De Cock V, Bayard S, Jaussent I, Charif M, Grini M, Langenier MC, et al. Daytime sleepiness in Parkinson’s disease: a reappraisal. PLoS One. 2014;9(9):e107278.
1580.	Boerio D, Hogrel J-Y, Creange A, Lefaucheur J-P. A reappraisal of various methods for measuring motor nerve refractory period in humans. Clin Neurophysiol. 2005 Apr;116(4):969–76.
1581.	Cramer H, Lauche R, Daubenmier J, Mehling W, Bussing A, Saha FJ, et al. Being aware of the painful body: Validation of the German Body Awareness Questionnaire and Body Responsiveness Questionnaire in patients with chronic pain. PLoS One. 2018;13(2):e0193000.
1582.	Kristiansen J, Ektor-Andersen J, Bondesson E, Orbaek P, Persson R, Garde AH, et al. Low heart rate variability is associated with extended pain-related sick leave among employed care-seekers. J Rehabil Med. 2011 Nov;43(11):976–82.
1583.	Rhudy JL, Bartley EJ, Williams AE. Habituation, sensitization, and emotional valence modulation of pain responses. Pain. 2010 Feb;148(2):320–7.
1584.	Palit S, Kerr KL, Kuhn BL, DelVentura JL, Terry EL, Bartley EJ, et al. Examining emotional modulation of pain and spinal nociception in Native Americans: a preliminary investigation. Int J Psychophysiol. 2013 Nov;90(2):272–81.
1585.	Niedbala EM, Hohman ZP, Harris BN, Abide AC. Taking one for the team: Physiological trajectories of painful intergroup retaliation. Physiol Behav. 2018 Oct;194:277–84.
1586.	Rost S, Van Ryckeghem DML, Schulz A, Crombez G, Vogele C. Generalized hypervigilance in fibromyalgia: Normal interoceptive accuracy, but reduced self-regulatory capacity. J Psychosom Res. 2017;93:48–54.
1587.	Rainville P, Bao QVH, Chrétien P. Pain-related emotions modulate experimental pain perception and autonomic responses. Pain. 2005 Dec;118(3):306–18.
1588.	Janssens KAM, Riese H, Van Roon AM, Hunfeld JAM, Groot PFC, Oldehinkel AJ, et al. Are Cardiac Autonomic Nervous System Activity and Perceived Stress Related to Functional Somatic Symptoms in Adolescents? The TRAILS Study. PLoS One. 2016;11(4):e0153318.
1589.	Wagstaff AJ, Gillis JC, Goa KL. Alteplase. A reappraisal of its pharmacology and therapeutic use in vascular disorders other than acute myocardial infarction. Drugs. 1995 Aug;50(2):289–316.
1590.	Garcia RG, Valenza G, Tomaz C, Barbieri R. Relationship between cardiac vagal activity and mood congruent memory bias in major depression. J Affect Disord. 2016;190:19–25.
1591.	Rodero B, Luciano J V, Montero-Marin J, Casanueva B, Palacin JC, Gili M, et al. Perceived injustice in fibromyalgia: psychometric characteristics of the Injustice Experience Questionnaire and relationship with pain catastrophising and pain acceptance. J Psychosom Res. 2012 Aug;73(2):86–91.
1592.	Matthewson GM, Woo CW, Reddan MC, Wager TD. Cognitive self-regulation influences pain-related physiology. Pain. 2019;160(10):2338–49.
1593.	Haspert V, Wieser MJ, Pauli P, Reicherts P. Acceptance-Based Emotion Regulation Reduces Subjective and Physiological Pain Responses. Front Psychol. 2020;11:1514.
1594	Holmes DS, Houston BK. Effectiveness of situation redefinition and affective isolation in coping with stress. J Pers Soc Psychol. 1974;29(2):212–8.
1595.	Kalisch R, Wiech K, Critchley HD, Seymour B, O’Doherty JP, Oakley DA, et al. Anxiety reduction through detachment: Subjective, physiological, and neural effects. J Cogn Neurosci. 2005;17(6):874–83.
1596.	Johnson JE, Leventhal H. Effects of accurate expectations and behavioral instructions on reactions during a noxious medical examination. J Pers Soc Psychol. 1974;29(5):710–8.
